# Supplementary material for: Chr21 protein–protein interactions: enrichment in proteins involved in intellectual disability, autism, and late-onset Alzheimer’s disease
Source: Life Sci Alliance. 2022 Aug 1;5(12):e202101205. doi: 10.26508/lsa.202101205 (PMC9348576; doi:10.26508/lsa.202101205)
Supplement: Supplementary file 3 [file LSA-2021-01205_TableS3.xlsx]

## Sheet: informations
Submission informations
author-list	Julia Viard,Yann Loe-Mie et al.
contact-email	jcrain@hybrigenics.com
publication title	N/A
Host organism
Name	Saccharomices cerevisiae
Taxonomy	4932
Bibliographic references
Primary reference	11196647 (pubmed/MI:0446)
Secondary reference	15231748 (pubmed/MI:0446)
Secondary reference	15710747 (pubmed/MI:0446)
Interaction Detection Method
Name	two hybrid fragment pooling approach
PSI-MI	MI:0399
Participant Identification Method
Name	partial nucleotide sequence identification
PSI-MI	MI:1179
Feature Detection Method
Name	full identification by DNA sequencing
PSI-MI	MI:0056

## Sheet: data
Interactions
Interactor 1								Interactor 2								Interaction informations
Gene (accession)	Gene (PSI-MI)	Uniprot(accession)	Uniprot(PSI-MI)	Taxonomy	Exp Role	Exp role (PSI-MI)	Name	Gene (accession)	Gene (PSI-MI)	Uniprot(accession)	Uniprot(PSI-MI)	Taxonomy	Exp Role	Exp role (PSI-MI)	Name	Score	Binding site on prey - begin (1)	Binding site on prey - end (1)	Binding site on prey - begin (2)	Binding site on prey - end (2)	Binding site on prey - begin (3)	Binding site on prey - end (3)
104	MI:1109	P78563	MI:1097	9606	bait	MI:0496	ADARB1	7329	MI:1109	P63279	MI:1097	9606	prey	MI:0498	UBE2I variant 1	1.0	11	387
104	MI:1109	P78563	MI:1097	9606	bait	MI:0496	ADARB1	6838	MI:1109	O75683	MI:1097	9606	prey	MI:0498	SURF6	0.1	137	528
104	MI:1109	P78563	MI:1097	9606	bait	MI:0496	ADARB1	26156	MI:1109	O76021	MI:1097	9606	prey	MI:0498	RSL1D1	0.001	0	720
104	MI:1109	P78563	MI:1097	9606	bait	MI:0496	ADARB1	6625	MI:1109	P08621	MI:1097	9606	prey	MI:0498	SNRP70 var1	10.0	110	457
104	MI:1109	P78563	MI:1097	9606	bait	MI:0496	ADARB1	55323	MI:1109	Q9BRS8	MI:1097	9606	prey	MI:0498	LARP6	0.1	260	1074
104	MI:1109	P78563	MI:1097	9606	bait	MI:0496	ADARB1	10085	MI:1109	O43854	MI:1097	9606	prey	MI:0498	EDIL3	0.1	191	892
104	MI:1109	P78563	MI:1097	9606	bait	MI:0496	ADARB1	1634	MI:1109	P07585	MI:1097	9606	prey	MI:0498	DCN	0.1	98	952
104	MI:1109	P78563	MI:1097	9606	bait	MI:0496	ADARB1	8575	MI:1109	O75569	MI:1097	9606	prey	MI:0498	PRKRA	0.1	137	942
326	MI:1109	O43918	MI:1097	9606	bait	MI:0496	AIRE	9463	MI:1109	Q9NRD5	MI:1097	9606	prey	MI:0498	PICK1	1.0	0	320
326	MI:1109	O43918	MI:1097	9606	bait	MI:0496	AIRE	498	MI:1109	P25705	MI:1097	9606	prey	MI:0498	ATP5A1	0.1	536	1177
326	MI:1109	O43918	MI:1097	9606	bait	MI:0496	AIRE	3074	MI:1109	P07686	MI:1097	9606	prey	MI:0498	HEXB	0.1	56	607
351	MI:1109	P05067	MI:1097	9606	bait	MI:0496	APP	7767	MI:1109	Q9NZL3	MI:1097	9606	prey	MI:0498	ZNF224	1.0E-7	479	1308
351	MI:1109	P05067	MI:1097	9606	bait	MI:0496	APP	55713	MI:1109	Q9HCZ1	MI:1097	9606	prey	MI:0498	ZNF334	0.1	1196	1961
351	MI:1109	P05067	MI:1097	9606	bait	MI:0496	APP	23090	MI:1109	Q2M1K9	MI:1097	9606	prey	MI:0498	ZNF423	0.1	416	847
351	MI:1109	P05067	MI:1097	9606	bait	MI:0496	APP	196441	MI:1109	O60293	MI:1097	9606	prey	MI:0498	PSRC2	0.1	4010	5056
351	MI:1109	P05067	MI:1097	9606	bait	MI:0496	APP	5108	MI:1109	Q15154	MI:1097	9606	prey	MI:0498	PCM1-1	0.1	3685	4321
351	MI:1109	P05067	MI:1097	9606	bait	MI:0496	APP	63891	MI:1109	Q5XPI4	MI:1097	9606	prey	MI:0498	RNF123-1	10.0	2492	2756
351	MI:1109	P05067	MI:1097	9606	bait	MI:0496	APP	7267	MI:1109	P53804	MI:1097	9606	prey	MI:0498	TTC3 var1	0.1	5585	6078
351	MI:1109	P05067	MI:1097	9606	bait	MI:0496	APP	6872	MI:1109	P21675	MI:1097	9606	prey	MI:0498	TAF1	1.0	3815	4253
351	MI:1109	P05067	MI:1097	9606	bait	MI:0496	APP	162962	MI:1109	Q6ZNA1	MI:1097	9606	prey	MI:0498	ZNF836	0.1	1298	1979
351	MI:1109	P05067	MI:1097	9606	bait	MI:0496	APP	10987	MI:1109	Q92905	MI:1097	9606	prey	MI:0498	COPS5	10.0	119	889
351	MI:1109	P05067	MI:1097	9606	bait	MI:0496	APP	64965	MI:1109	P82933	MI:1097	9606	prey	MI:0498	MRPS9	0.1	296	1191
351	MI:1109	P05067	MI:1097	9606	bait	MI:0496	APP	168374	MI:1109	Q03936	MI:1097	9606	prey	MI:0498	ZNF92	0.01	647	1270
351	MI:1109	P05067	MI:1097	9606	bait	MI:0496	APP	285349	MI:1109	Q6AZW8	MI:1097	9606	prey	MI:0498	ZNF660	0.1	23	779
351	MI:1109	P05067	MI:1097	9606	bait	MI:0496	APP	55900	MI:1109	Q9NR11	MI:1097	9606	prey	MI:0498	ZNF302	1.0E-5	458	1060
351	MI:1109	P05067	MI:1097	9606	bait	MI:0496	APP	285267	MI:1109	Q8N2I2	MI:1097	9606	prey	MI:0498	ZNF619	0.1	599	1660
351	MI:1109	P05067	MI:1097	9606	bait	MI:0496	APP	55422	MI:1109	Q9NQX6	MI:1097	9606	prey	MI:0498	ZNF331	0.01	728	1384
351	MI:1109	P05067	MI:1097	9606	bait	MI:0496	APP	9479	MI:1109	Q9UQF2	MI:1097	9606	prey	MI:0498	MAPK8IP1	1.0E-8	1613	2114
351	MI:1109	P05067	MI:1097	9606	bait	MI:0496	APP	201514	MI:1109	Q8IVC4	MI:1097	9606	prey	MI:0498	ZNF584	0.1	245	1016
351	MI:1109	P05067	MI:1097	9606	bait	MI:0496	APP	322	MI:1109	O00213	MI:1097	9606	prey	MI:0498	APBB1	1.0E-16	1559	1994
351	MI:1109	P05067	MI:1097	9606	bait	MI:0496	APP	2273	MI:1109	Q13642	MI:1097	9606	prey	MI:0498	FHL1	0.1	368	972
351	MI:1109	P05067	MI:1097	9606	bait	MI:0496	APP	2971	MI:1109	Q92664	MI:1097	9606	prey	MI:0498	GTF3A	0.1	413	1010
351	MI:1109	P05067	MI:1097	9606	bait	MI:0496	APP	8930	MI:1109	O95243	MI:1097	9606	prey	MI:0498	MBD4	0.1	101	1291
351	MI:1109	P05067	MI:1097	9606	bait	MI:0496	APP	9857	MI:1109	Q5VT06	MI:1097	9606	prey	MI:0498	CEP350	0.1	504	1836
351	MI:1109	P05067	MI:1097	9606	bait	MI:0496	APP	55892	MI:1109	Q9NPC7	MI:1097	9606	prey	MI:0498	MYNN	0.1	491	1833
351	MI:1109	P05067	MI:1097	9606	bait	MI:0496	APP	25888	MI:1109	Q8WTR7	MI:1097	9606	prey	MI:0498	ZNF473	0.1	1670	2417
351	MI:1109	P05067	MI:1097	9606	bait	MI:0496	APP	55870	MI:1109	Q9NR48	MI:1097	9606	prey	MI:0498	ASH1L	1.0E-7	1565	2597
351	MI:1109	P05067	MI:1097	9606	bait	MI:0496	APP	100289635	MI:1109	Q86T29	MI:1097	9606	prey	MI:0498	ZNF605	0.1	1103	1803
351	MI:1109	P05067	MI:1097	9606	bait	MI:0496	APP	7770	MI:1109	Q86WZ6	MI:1097	9606	prey	MI:0498	ZNF227	0.01	785	1961
351	MI:1109	P05067	MI:1097	9606	bait	MI:0496	APP	10467	MI:1109	O43257	MI:1097	9606	prey	MI:0498	ZNHIT1	0.1	0	374
351	MI:1109	P05067	MI:1097	9606	bait	MI:0496	APP	10168	MI:1109	O14709	MI:1097	9606	prey	MI:0498	ZNF197	1.0	2321	3090
351	MI:1109	P05067	MI:1097	9606	bait	MI:0496	APP	7692	MI:1109	P52736	MI:1097	9606	prey	MI:0498	ZNF133	0.1	383	1195
351	MI:1109	P05067	MI:1097	9606	bait	MI:0496	APP	56899	MI:1109	Q7Z6G8	MI:1097	9606	prey	MI:0498	ANKS1B var9	0.1	434	1271
351	MI:1109	P05067	MI:1097	9606	bait	MI:0496	APP	9839	MI:1109	O60315	MI:1097	9606	prey	MI:0498	ZEB2	0.1	392	3645
351	MI:1109	P05067	MI:1097	9606	bait	MI:0496	APP	147929	MI:1109	Q8N9K5	MI:1097	9606	prey	MI:0498	ZNF565	0.1	836	1500
351	MI:1109	P05067	MI:1097	9606	bait	MI:0496	APP	80095	MI:1109	Q8WXB4	MI:1097	9606	prey	MI:0498	ZNF606	0.1	1316	2099
351	MI:1109	P05067	MI:1097	9606	bait	MI:0496	APP	323	MI:1109	Q92870	MI:1097	9606	prey	MI:0498	APBB2	1.0E-53	1656	2162
351	MI:1109	P05067	MI:1097	9606	bait	MI:0496	APP	22803	MI:1109	Q9H0D6	MI:1097	9606	prey	MI:0498	XRN2	0.1	74	413
351	MI:1109	P05067	MI:1097	9606	bait	MI:0496	APP	6733	MI:1109	P78362	MI:1097	9606	prey	MI:0498	SRPK2	0.1	0	404
351	MI:1109	P05067	MI:1097	9606	bait	MI:0496	APP	147949	MI:1109	Q96ND8	MI:1097	9606	prey	MI:0498	ZNF583	0.1	578	1367
351	MI:1109	P05067	MI:1097	9606	bait	MI:0496	APP	80205	MI:1109	Q3L8U1	MI:1097	9606	prey	MI:0498	CHD9-1	0.1	5387	6210
351	MI:1109	P05067	MI:1097	9606	bait	MI:0496	APP	5080	MI:1109	P26367	MI:1097	9606	prey	MI:0498	PAX6-1	1.0	113	946
351	MI:1109	P05067	MI:1097	9606	bait	MI:0496	APP	339318	MI:1109	Q2M3W8	MI:1097	9606	prey	MI:0498	ZNF181	0.1	914	1716
351	MI:1109	P05067	MI:1097	9606	bait	MI:0496	APP	320	MI:1109	Q02410	MI:1097	9606	prey	MI:0498	APBA1	0.1	1247	1873
351	MI:1109	P05067	MI:1097	9606	bait	MI:0496	APP	26119	MI:1109	Q5SW96	MI:1097	9606	prey	MI:0498	LDLRAP1	0.01	83	687
351	MI:1109	P05067	MI:1097	9606	bait	MI:0496	APP	10307	MI:1109	O95704	MI:1097	9606	prey	MI:0498	APBB3	1.0E-11	866	1327
351	MI:1109	P05067	MI:1097	9606	bait	MI:0496	APP	5980	MI:1109	O60673	MI:1097	9606	prey	MI:0498	REV3L	0.1	2972	3573
351	MI:1109	P05067	MI:1097	9606	bait	MI:0496	APP	5178	MI:1109	Q9GZU2	MI:1097	9606	prey	MI:0498	PEG3	0.1	1103	1930
351	MI:1109	P05067	MI:1097	9606	bait	MI:0496	APP	55079	MI:1109	Q8TBJ5	MI:1097	9606	prey	MI:0498	FEZF2	0.1	740	1216
25825	MI:1109	Q9Y5Z0	MI:1097	9606	bait	MI:0496	BACE2	5108	MI:1109	Q15154	MI:1097	9606	prey	MI:0498	PCM1-1	0.1	4004	4779
25825	MI:1109	Q9Y5Z0	MI:1097	9606	bait	MI:0496	BACE2	6625	MI:1109	P08621	MI:1097	9606	prey	MI:0498	SNRP70 var1	10.0	101	460
571	MI:1109	O14867	MI:1097	9606	bait	MI:0496	BACH1	6233	MI:1109	P62979	MI:1097	9606	prey	MI:0498	RPS27A	0.1	260	471
571	MI:1109	O14867	MI:1097	9606	bait	MI:0496	BACH1	116071	MI:1109	Q8N1L9	MI:1097	9606	prey	MI:0498	BATF2	0.1	89	519
571	MI:1109	O14867	MI:1097	9606	bait	MI:0496	BACH1	105371414	MI:1109	-	MI:1097	9606	prey	MI:0498	LOC105371414	0.1	656	858
571	MI:1109	O14867	MI:1097	9606	bait	MI:0496	BACH1	7874	MI:1109	Q93009	MI:1097	9606	prey	MI:0498	USP7	0.1	1181	1627
571	MI:1109	O14867	MI:1097	9606	bait	MI:0496	BACH1	3798	MI:1109	Q12840	MI:1097	9606	prey	MI:0498	KIF5A	1.0E-9	2507	3099
571	MI:1109	O14867	MI:1097	9606	bait	MI:0496	BACH1	51322	MI:1109	Q9BTA9	MI:1097	9606	prey	MI:0498	WAC-1	1.0E-6	1397	1809
571	MI:1109	O14867	MI:1097	9606	bait	MI:0496	BACH1	8655	MI:1109	P63167	MI:1097	9606	prey	MI:0498	DYNLL1 var3	0.1	23	270
571	MI:1109	O14867	MI:1097	9606	bait	MI:0496	BACH1	9572	MI:1109	P20393	MI:1097	9606	prey	MI:0498	NR1D1	0.1	1268	1845
571	MI:1109	O14867	MI:1097	9606	bait	MI:0496	BACH1	79184	MI:1109	P46736	MI:1097	9606	prey	MI:0498	BRCC3	0.1	599	879
54014	MI:1109	Q9NSI6	MI:1097	9606	bait	MI:0496	BRWD1	5536	MI:1109	P53041	MI:1097	9606	prey	MI:0498	PPP5C	1.0	56	792
54014	MI:1109	Q9NSI6	MI:1097	9606	bait	MI:0496	BRWD1	10987	MI:1109	Q92905	MI:1097	9606	prey	MI:0498	COPS5	10.0	110	740
54014	MI:1109	Q9NSI6	MI:1097	9606	bait	MI:0496	BRWD1	3097	MI:1109	P31629	MI:1097	9606	prey	MI:0498	HIVEP2	1.0	353	1326
54014	MI:1109	Q9NSI6	MI:1097	9606	bait	MI:0496	BRWD1	6872	MI:1109	P21675	MI:1097	9606	prey	MI:0498	TAF1	1.0	3836	4728
54014	MI:1109	Q9NSI6	MI:1097	9606	bait	MI:0496	BRWD1	6860	MI:1109	Q9H2B2	MI:1097	9606	prey	MI:0498	SYT4	0.01	596	1045
10950	MI:1109	Q14201	MI:1097	9606	bait	MI:0496	BTG3	9049	MI:1109	O00170	MI:1097	9606	prey	MI:0498	AIP-1	0.1	128	993
10950	MI:1109	Q14201	MI:1097	9606	bait	MI:0496	BTG3	9640	MI:1109	Q92610	MI:1097	9606	prey	MI:0498	ZNF592	0.01	2075	2582
10950	MI:1109	Q14201	MI:1097	9606	bait	MI:0496	BTG3	5058	MI:1109	Q13153	MI:1097	9606	prey	MI:0498	PAK1	1.0E-9	728	1395
10950	MI:1109	Q14201	MI:1097	9606	bait	MI:0496	BTG3	11196	MI:1109	Q9Y6Y8	MI:1097	9606	prey	MI:0498	SEC23IP	0.1	638	1224
10950	MI:1109	Q14201	MI:1097	9606	bait	MI:0496	BTG3	114882	MI:1109	Q9BZF1	MI:1097	9606	prey	MI:0498	OSBPL8	0.1	0	1550
10950	MI:1109	Q14201	MI:1097	9606	bait	MI:0496	BTG3	23162	MI:1109	Q9UPT6	MI:1097	9606	prey	MI:0498	MAPK8IP3	1.0E-6	2654	3218
10950	MI:1109	Q14201	MI:1097	9606	bait	MI:0496	BTG3	6733	MI:1109	P78362	MI:1097	9606	prey	MI:0498	SRPK2-1	0.1	1442	2100
10950	MI:1109	Q14201	MI:1097	9606	bait	MI:0496	BTG3	143279	MI:1109	Q5U5R9	MI:1097	9606	prey	MI:0498	HECTD2	0.1	386	1265
10950	MI:1109	Q14201	MI:1097	9606	bait	MI:0496	BTG3	5934	MI:1109	Q08999	MI:1097	9606	prey	MI:0498	RBL2	0.1	398	1535
10950	MI:1109	Q14201	MI:1097	9606	bait	MI:0496	BTG3	50487	MI:1109	Q9NZ20	MI:1097	9606	prey	MI:0498	PLA2G3	0.1	365	807
10950	MI:1109	Q14201	MI:1097	9606	bait	MI:0496	BTG3	283450	MI:1109	F8VWT9	MI:1097	9606	prey	MI:0498	C12orf51	0.01	11015	11510
10950	MI:1109	Q14201	MI:1097	9606	bait	MI:0496	BTG3	10987	MI:1109	Q92905	MI:1097	9606	prey	MI:0498	COPS5	10.0	50	740
10950	MI:1109	Q14201	MI:1097	9606	bait	MI:0496	BTG3	7249	MI:1109	P49815	MI:1097	9606	prey	MI:0498	TSC2	0.1	4079	4872
10950	MI:1109	Q14201	MI:1097	9606	bait	MI:0496	BTG3	55929	MI:1109	Q9NPF5	MI:1097	9606	prey	MI:0498	DMAP1	0.01	680	1281
10950	MI:1109	Q14201	MI:1097	9606	bait	MI:0496	BTG3	8665	MI:1109	O00303	MI:1097	9606	prey	MI:0498	EIF3S5	1.0	5	590
10950	MI:1109	Q14201	MI:1097	9606	bait	MI:0496	BTG3	23345	MI:1109	Q8NF91	MI:1097	9606	prey	MI:0498	SYNE1 var1	0.1	22007	22653
10950	MI:1109	Q14201	MI:1097	9606	bait	MI:0496	BTG3	10048	MI:1109	Q96S59	MI:1097	9606	prey	MI:0498	RANBP9	10.0	476	1279
10950	MI:1109	Q14201	MI:1097	9606	bait	MI:0496	BTG3	58473	MI:1109	Q9UF11	MI:1097	9606	prey	MI:0498	PLEKHB1	0.1	304	570
10950	MI:1109	Q14201	MI:1097	9606	bait	MI:0496	BTG3	9101	MI:1109	P40818	MI:1097	9606	prey	MI:0498	USP8	0.1	2018	2673
10950	MI:1109	Q14201	MI:1097	9606	bait	MI:0496	BTG3	22954	MI:1109	Q13049	MI:1097	9606	prey	MI:0498	TRIM32	0.01	1601	1962
10950	MI:1109	Q14201	MI:1097	9606	bait	MI:0496	BTG3	152330	MI:1109	Q8IWV2	MI:1097	9606	prey	MI:0498	CNTN4	0.1	1640	2696
10950	MI:1109	Q14201	MI:1097	9606	bait	MI:0496	BTG3	23077	MI:1109	O75592	MI:1097	9606	prey	MI:0498	MYCBP2	1.0E-17	9689	10286
10950	MI:1109	Q14201	MI:1097	9606	bait	MI:0496	BTG3	9921	MI:1109	Q8N5U6	MI:1097	9606	prey	MI:0498	RNF10	1.0	134	812
10950	MI:1109	Q14201	MI:1097	9606	bait	MI:0496	BTG3	3320	MI:1109	P07900	MI:1097	9606	prey	MI:0498	HSP90AA1	1.0E-7	1247	2446
10950	MI:1109	Q14201	MI:1097	9606	bait	MI:0496	BTG3	4534	MI:1109	Q13496	MI:1097	9606	prey	MI:0498	MTM1	0.01	0	643
10950	MI:1109	Q14201	MI:1097	9606	bait	MI:0496	BTG3	55205	MI:1109	Q9HCE3	MI:1097	9606	prey	MI:0498	ZNF532	0.1	1718	2844
10950	MI:1109	Q14201	MI:1097	9606	bait	MI:0496	BTG3	115752	MI:1109	Q8TF46	MI:1097	9606	prey	MI:0498	DIS3L	0.01	2147	2755
10950	MI:1109	Q14201	MI:1097	9606	bait	MI:0496	BTG3	7508	MI:1109	Q01831	MI:1097	9606	prey	MI:0498	XPC	0.01	1166	1881
10950	MI:1109	Q14201	MI:1097	9606	bait	MI:0496	BTG3	7266	MI:1109	Q99615	MI:1097	9606	prey	MI:0498	DNAJC7 var1	1.0	102	617
10950	MI:1109	Q14201	MI:1097	9606	bait	MI:0496	BTG3	8663	MI:1109	Q99613	MI:1097	9606	prey	MI:0498	EIF3C	0.1	2063	2660
10950	MI:1109	Q14201	MI:1097	9606	bait	MI:0496	BTG3	1213	MI:1109	Q00610	MI:1097	9606	prey	MI:0498	CLTC-1	1.0	3152	4778
10950	MI:1109	Q14201	MI:1097	9606	bait	MI:0496	BTG3	55818	MI:1109	Q9Y4C1	MI:1097	9606	prey	MI:0498	KDM3A	0.1	1400	1940
10950	MI:1109	Q14201	MI:1097	9606	bait	MI:0496	BTG3	27125	MI:1109	Q9UHB7	MI:1097	9606	prey	MI:0498	AFF4	0.1	2354	3121
10950	MI:1109	Q14201	MI:1097	9606	bait	MI:0496	BTG3	11127	MI:1109	Q9Y496	MI:1097	9606	prey	MI:0498	KIF3A	1.0	1640	2121
10950	MI:1109	Q14201	MI:1097	9606	bait	MI:0496	BTG3	6872	MI:1109	P21675	MI:1097	9606	prey	MI:0498	TAF1	1.0	3836	4728
10950	MI:1109	Q14201	MI:1097	9606	bait	MI:0496	BTG3	5859	MI:1109	P47897	MI:1097	9606	prey	MI:0498	QARS	0.1	0	1290
10950	MI:1109	Q14201	MI:1097	9606	bait	MI:0496	BTG3	10574	MI:1109	Q99832	MI:1097	9606	prey	MI:0498	CCT7	0.1	401	1546
10950	MI:1109	Q14201	MI:1097	9606	bait	MI:0496	BTG3	29959	MI:1109	Q9UHY1	MI:1097	9606	prey	MI:0498	NRBP1	0.1	0	890
10950	MI:1109	Q14201	MI:1097	9606	bait	MI:0496	BTG3	3326	MI:1109	P08238	MI:1097	9606	prey	MI:0498	HSP90AB1	0.1	740	1187
10950	MI:1109	Q14201	MI:1097	9606	bait	MI:0496	BTG3	8404	MI:1109	Q14515	MI:1097	9606	prey	MI:0498	SPARCL1	1.0E-20	1193	1995
10950	MI:1109	Q14201	MI:1097	9606	bait	MI:0496	BTG3	5530	MI:1109	Q08209	MI:1097	9606	prey	MI:0498	PPP3CA	0.1	2	925
10950	MI:1109	Q14201	MI:1097	9606	bait	MI:0496	BTG3	8473	MI:1109	O15294	MI:1097	9606	prey	MI:0498	OGT	0.1	806	1793
10950	MI:1109	Q14201	MI:1097	9606	bait	MI:0496	BTG3	152206	MI:1109	Q8IYE1	MI:1097	9606	prey	MI:0498	CCDC13	0.1	743	2148
10950	MI:1109	Q14201	MI:1097	9606	bait	MI:0496	BTG3	5529	MI:1109	Q16537	MI:1097	9606	prey	MI:0498	PPP2R5E	0.1	0	509
10950	MI:1109	Q14201	MI:1097	9606	bait	MI:0496	BTG3	3785	MI:1109	O43526	MI:1097	9606	prey	MI:0498	KCNQ2-1	0.01	1256	1781
10950	MI:1109	Q14201	MI:1097	9606	bait	MI:0496	BTG3	9869	MI:1109	Q15047	MI:1097	9606	prey	MI:0498	SETDB1	0.1	3077	3846
10950	MI:1109	Q14201	MI:1097	9606	bait	MI:0496	BTG3	9381	MI:1109	Q9HC10	MI:1097	9606	prey	MI:0498	OTOF	0.1	4001	4886
10950	MI:1109	Q14201	MI:1097	9606	bait	MI:0496	BTG3	5080	MI:1109	P26367	MI:1097	9606	prey	MI:0498	PAX6	1.0	209	566
10950	MI:1109	Q14201	MI:1097	9606	bait	MI:0496	BTG3	2752	MI:1109	P15104	MI:1097	9606	prey	MI:0498	GLUL	0.1	400	854
10950	MI:1109	Q14201	MI:1097	9606	bait	MI:0496	BTG3	85406	MI:1109	Q6Y2X3	MI:1097	9606	prey	MI:0498	DNAJC14	0.1	1406	2039
10950	MI:1109	Q14201	MI:1097	9606	bait	MI:0496	BTG3	23381	MI:1109	Q9UPR3	MI:1097	9606	prey	MI:0498	SMG5	0.1	1775	2335
10950	MI:1109	Q14201	MI:1097	9606	bait	MI:0496	BTG3	58487	MI:1109	Q9NS37	MI:1097	9606	prey	MI:0498	CREBZF	1.0	539	946
10950	MI:1109	Q14201	MI:1097	9606	bait	MI:0496	BTG3	51084	MI:1109	Q9Y2S2	MI:1097	9606	prey	MI:0498	CRYL1	0.1	92	956
10950	MI:1109	Q14201	MI:1097	9606	bait	MI:0496	BTG3	8886	MI:1109	Q9NVP1	MI:1097	9606	prey	MI:0498	DDX18	1.0E-4	377	961
10950	MI:1109	Q14201	MI:1097	9606	bait	MI:0496	BTG3	64978	MI:1109	Q96DV4	MI:1097	9606	prey	MI:0498	MRPL38	0.1	233	783
10950	MI:1109	Q14201	MI:1097	9606	bait	MI:0496	BTG3	10933	MI:1109	Q9UBU8	MI:1097	9606	prey	MI:0498	MORF4L1	1.0E-4	251	848
10950	MI:1109	Q14201	MI:1097	9606	bait	MI:0496	BTG3	23001	MI:1109	Q8IZQ1	MI:1097	9606	prey	MI:0498	WDFY3	0.1	7406	8619
10950	MI:1109	Q14201	MI:1097	9606	bait	MI:0496	BTG3	9337	MI:1109	Q9UFF9	MI:1097	9606	prey	MI:0498	CNOT8	0.01	0	879
10950	MI:1109	Q14201	MI:1097	9606	bait	MI:0496	BTG3	5573	MI:1109	P10644	MI:1097	9606	prey	MI:0498	PRKAR1A	1.0	17	1053
10950	MI:1109	Q14201	MI:1097	9606	bait	MI:0496	BTG3	23063	MI:1109	Q7Z5K2	MI:1097	9606	prey	MI:0498	WAPL	0.1	1328	2318
10950	MI:1109	Q14201	MI:1097	9606	bait	MI:0496	BTG3	22850	MI:1109	Q6IQ32	MI:1097	9606	prey	MI:0498	ADNP2	0.1	1675	2288
10950	MI:1109	Q14201	MI:1097	9606	bait	MI:0496	BTG3	3097	MI:1109	P31629	MI:1097	9606	prey	MI:0498	HIVEP2	1.0	353	1326
10950	MI:1109	Q14201	MI:1097	9606	bait	MI:0496	BTG3	2058	MI:1109	P07814	MI:1097	9606	prey	MI:0498	EPRS	1.0E-6	2744	3639
10950	MI:1109	Q14201	MI:1097	9606	bait	MI:0496	BTG3	10768	MI:1109	O43865	MI:1097	9606	prey	MI:0498	AHCYL1	0.01	2	694
10950	MI:1109	Q14201	MI:1097	9606	bait	MI:0496	BTG3	1778	MI:1109	Q14204	MI:1097	9606	prey	MI:0498	DYNC1H1	0.1	4301	5474
10950	MI:1109	Q14201	MI:1097	9606	bait	MI:0496	BTG3	116986	MI:1109	Q99490	MI:1097	9606	prey	MI:0498	AGAP2	0.01	2351	2929
10950	MI:1109	Q14201	MI:1097	9606	bait	MI:0496	BTG3	11188	MI:1109	Q9Y2I1	MI:1097	9606	prey	MI:0498	NISCH	0.1	3050	3655
10950	MI:1109	Q14201	MI:1097	9606	bait	MI:0496	BTG3	1191	MI:1109	P10909	MI:1097	9606	prey	MI:0498	CLU	1.0E-46	212	635
10950	MI:1109	Q14201	MI:1097	9606	bait	MI:0496	BTG3	166614	MI:1109	Q8N568	MI:1097	9606	prey	MI:0498	DCLK2	0.01	917	1710
10950	MI:1109	Q14201	MI:1097	9606	bait	MI:0496	BTG3	7102	MI:1109	P41732	MI:1097	9606	prey	MI:0498	TSPAN7	0.1	7	465
10950	MI:1109	Q14201	MI:1097	9606	bait	MI:0496	BTG3	6878	MI:1109	P49848	MI:1097	9606	prey	MI:0498	TAF6	0.1	443	1070
8209	MI:1109	P30042	MI:1097	9606	bait	MI:0496	C21orf33	10048	MI:1109	Q96S59	MI:1097	9606	prey	MI:0498	RANBP9	10.0	476	1282
8209	MI:1109	P30042	MI:1097	9606	bait	MI:0496	C21orf33	5080	MI:1109	P26367	MI:1097	9606	prey	MI:0498	PAX6-1	1.0	113	946
8209	MI:1109	P30042	MI:1097	9606	bait	MI:0496	C21orf33	6625	MI:1109	P08621	MI:1097	9606	prey	MI:0498	SNRNP70 var1	10.0	92	460
8209	MI:1109	P30042	MI:1097	9606	bait	MI:0496	C21orf33	10987	MI:1109	Q92905	MI:1097	9606	prey	MI:0498	COPS5	10.0	131	877
8209	MI:1109	P30042	MI:1097	9606	bait	MI:0496	C21orf33	6872	MI:1109	P21675	MI:1097	9606	prey	MI:0498	TAF1	1.0	3815	4846
56683	MI:1109	P57076	MI:1097	9606	bait	MI:0496	C21orf59	10499	MI:1109	Q15596	MI:1097	9606	prey	MI:0498	NCOA2	0.1	248	1210
56683	MI:1109	P57076	MI:1097	9606	bait	MI:0496	C21orf59	6872	MI:1109	P21675	MI:1097	9606	prey	MI:0498	TAF1	1.0	3815	4846
56683	MI:1109	P57076	MI:1097	9606	bait	MI:0496	C21orf59	57731	MI:1109	Q9H254	MI:1097	9606	prey	MI:0498	SPTBN4-1	0.001	4955	5347
56683	MI:1109	P57076	MI:1097	9606	bait	MI:0496	C21orf59	57547	MI:1109	Q9P2J8	MI:1097	9606	prey	MI:0498	ZNF624	0.1	1247	1825
56683	MI:1109	P57076	MI:1097	9606	bait	MI:0496	C21orf59	10048	MI:1109	Q96S59	MI:1097	9606	prey	MI:0498	RANBP9	10.0	476	1282
56683	MI:1109	P57076	MI:1097	9606	bait	MI:0496	C21orf59	2130	MI:1109	Q01844	MI:1097	9606	prey	MI:0498	EWSR1	1.0E-8	625	1216
56683	MI:1109	P57076	MI:1097	9606	bait	MI:0496	C21orf59	25925	MI:1109	Q96K83	MI:1097	9606	prey	MI:0498	ZNF521	10.0	92	811
56683	MI:1109	P57076	MI:1097	9606	bait	MI:0496	C21orf59	22895	MI:1109	Q9Y2J0	MI:1097	9606	prey	MI:0498	RPH3A	0.1	1007	1513
56683	MI:1109	P57076	MI:1097	9606	bait	MI:0496	C21orf59	5993	MI:1109	P48382	MI:1097	9606	prey	MI:0498	RFX5	0.1	215	701
56683	MI:1109	P57076	MI:1097	9606	bait	MI:0496	C21orf59	64395	MI:1109	Q96IK5	MI:1097	9606	prey	MI:0498	FLJ13057	0.1	584	1548
56683	MI:1109	P57076	MI:1097	9606	bait	MI:0496	C21orf59	10497	MI:1109	O14795	MI:1097	9606	prey	MI:0498	UNC13B	0.1	4220	4717
56683	MI:1109	P57076	MI:1097	9606	bait	MI:0496	C21orf59	7227	MI:1109	Q9UHF7	MI:1097	9606	prey	MI:0498	TRPS1	0.1	2195	2738
56683	MI:1109	P57076	MI:1097	9606	bait	MI:0496	C21orf59	5080	MI:1109	P26367	MI:1097	9606	prey	MI:0498	PAX6-1	1.0	206	933
56683	MI:1109	P57076	MI:1097	9606	bait	MI:0496	C21orf59	6625	MI:1109	P08621	MI:1097	9606	prey	MI:0498	SNRNP70 var1	10.0	89	460
56683	MI:1109	P57076	MI:1097	9606	bait	MI:0496	C21orf59	56776	MI:1109	Q9NZ56	MI:1097	9606	prey	MI:0498	FMN2	0.1	1595	2519
56683	MI:1109	P57076	MI:1097	9606	bait	MI:0496	C21orf59	10987	MI:1109	Q92905	MI:1097	9606	prey	MI:0498	COPS5	10.0	128	877
56683	MI:1109	P57076	MI:1097	9606	bait	MI:0496	C21orf59	3840	MI:1109	O00629	MI:1097	9606	prey	MI:0498	KPNA4	1.0	59	1199
873	MI:1109	P16152	MI:1097	9606	bait	MI:0496	CBR1	6229	MI:1109	P62847	MI:1097	9606	prey	MI:0498	RPS24	0.1	20	393
873	MI:1109	P16152	MI:1097	9606	bait	MI:0496	CBR1	5080	MI:1109	P26367	MI:1097	9606	prey	MI:0498	PAX6	1.0	0	496
873	MI:1109	P16152	MI:1097	9606	bait	MI:0496	CBR1	10048	MI:1109	Q96S59	MI:1097	9606	prey	MI:0498	RANBP9	10.0	476	1282
873	MI:1109	P16152	MI:1097	9606	bait	MI:0496	CBR1	6777	MI:1109	P51692	MI:1097	9606	prey	MI:0498	STAT5B	0.1	1424	2363
874	MI:1109	O75828	MI:1097	9606	bait	MI:0496	CBR3	23299	MI:1109	Q8TD16	MI:1097	9606	prey	MI:0498	BICD2-1	1.0E-54	249	646
874	MI:1109	O75828	MI:1097	9606	bait	MI:0496	CBR3	10048	MI:1109	Q96S59	MI:1097	9606	prey	MI:0498	RANBP9	10.0	476	1282
874	MI:1109	O75828	MI:1097	9606	bait	MI:0496	CBR3	6281	MI:1109	P60903	MI:1097	9606	prey	MI:0498	S100A10	0.1	20	294
875	MI:1109	P0DN79	MI:1097	9606	bait	MI:0496	CBS	56916	MI:1109	Q9H4L7	MI:1097	9606	prey	MI:0498	SMARCAD1	0.001	0	760
875	MI:1109	P0DN79	MI:1097	9606	bait	MI:0496	CBS	546	MI:1109	P46100	MI:1097	9606	prey	MI:0498	ATRX	0.001	4421	5026
875	MI:1109	P0DN79	MI:1097	9606	bait	MI:0496	CBS	9063	MI:1109	O75928	MI:1097	9606	prey	MI:0498	PIAS2	0.1	1087	1610
875	MI:1109	P0DN79	MI:1097	9606	bait	MI:0496	CBS	11124	MI:1109	Q9UNN5	MI:1097	9606	prey	MI:0498	FAF1	1.0E-8	65	700
875	MI:1109	P0DN79	MI:1097	9606	bait	MI:0496	CBS	5080	MI:1109	P26367	MI:1097	9606	prey	MI:0498	PAX6-1	1.0	113	946
875	MI:1109	P0DN79	MI:1097	9606	bait	MI:0496	CBS	7329	MI:1109	P63279	MI:1097	9606	prey	MI:0498	UBE2I variant 1	1.0	0	379
875	MI:1109	P0DN79	MI:1097	9606	bait	MI:0496	CBS	6304	MI:1109	Q01826	MI:1097	9606	prey	MI:0498	SATB1	0.1	1022	1720
875	MI:1109	P0DN79	MI:1097	9606	bait	MI:0496	CBS	9205	MI:1109	Q9UJ78	MI:1097	9606	prey	MI:0498	ZMYM5-1	1.0	0	819
875	MI:1109	P0DN79	MI:1097	9606	bait	MI:0496	CBS	55719	MI:1109	Q8IX21	MI:1097	9606	prey	MI:0498	FAM178A	0.001	2192	3522
875	MI:1109	P0DN79	MI:1097	9606	bait	MI:0496	CBS	204851	MI:1109	Q86Z02	MI:1097	9606	prey	MI:0498	HIPK1	1.0	2579	3633
875	MI:1109	P0DN79	MI:1097	9606	bait	MI:0496	CBS	6625	MI:1109	P08621	MI:1097	9606	prey	MI:0498	SNRP70 var1	10.0	110	457
875	MI:1109	P0DN79	MI:1097	9606	bait	MI:0496	CBS	26036	MI:1109	Q9Y4E5	MI:1097	9606	prey	MI:0498	ZNF451 var1	1.0	26	535
875	MI:1109	P0DN79	MI:1097	9606	bait	MI:0496	CBS	339318	MI:1109	Q2M3W8	MI:1097	9606	prey	MI:0498	ZNF181	0.1	362	1716
8208	MI:1109	Q13112	MI:1097	9606	bait	MI:0496	CHAF1B	345462	MI:1109	B4DU55	MI:1097	9606	prey	MI:0498	ZNF879	0.1	1067	1692
8208	MI:1109	Q13112	MI:1097	9606	bait	MI:0496	CHAF1B	1523	MI:1109	Q13948	MI:1097	9606	prey	MI:0498	CUX1	0.1	1352	1935
8208	MI:1109	Q13112	MI:1097	9606	bait	MI:0496	CHAF1B	57475	MI:1109	Q9ULM0	MI:1097	9606	prey	MI:0498	PLEKHH1	1.0	0	801
54102	MI:1109	Q96NY7	MI:1097	9606	bait	MI:0496	CLIC6	7566	MI:1109	P17022	MI:1097	9606	prey	MI:0498	ZNF18	0.1	140	1006
54102	MI:1109	Q96NY7	MI:1097	9606	bait	MI:0496	CLIC6	5315	MI:1109	P14618	MI:1097	9606	prey	MI:0498	PKM2	0.1	0	414
54102	MI:1109	Q96NY7	MI:1097	9606	bait	MI:0496	CLIC6	4643	MI:1109	Q12965	MI:1097	9606	prey	MI:0498	MYO1E	0.1	2495	2875
54102	MI:1109	Q96NY7	MI:1097	9606	bait	MI:0496	CLIC6	4780	MI:1109	Q16236	MI:1097	9606	prey	MI:0498	NFE2L2	1.0E-8	463	781
54102	MI:1109	Q96NY7	MI:1097	9606	bait	MI:0496	CLIC6	9354	MI:1109	Q14139	MI:1097	9606	prey	MI:0498	UBE4A	0.01	191	855
54102	MI:1109	Q96NY7	MI:1097	9606	bait	MI:0496	CLIC6	2209	MI:1109	P12314	MI:1097	9606	prey	MI:0498	FCGR1A	0.1	599	1125
54102	MI:1109	Q96NY7	MI:1097	9606	bait	MI:0496	CLIC6	9945	MI:1109	O94808	MI:1097	9606	prey	MI:0498	GFPT2	0.1	683	1050
54102	MI:1109	Q96NY7	MI:1097	9606	bait	MI:0496	CLIC6	7915	MI:1109	P51649	MI:1097	9606	prey	MI:0498	ALDH5A1	0.01	800	1353
54102	MI:1109	Q96NY7	MI:1097	9606	bait	MI:0496	CLIC6	11188	MI:1109	Q9Y2I1	MI:1097	9606	prey	MI:0498	NISCH	1.0E-4	4289	4515
54102	MI:1109	Q96NY7	MI:1097	9606	bait	MI:0496	CLIC6	114791	MI:1109	Q96RT8	MI:1097	9606	prey	MI:0498	TUBGCP5	0.1	2	816
54102	MI:1109	Q96NY7	MI:1097	9606	bait	MI:0496	CLIC6	9211	MI:1109	O95970	MI:1097	9606	prey	MI:0498	LGI1	0.1	775	1552
54102	MI:1109	Q96NY7	MI:1097	9606	bait	MI:0496	CLIC6	25932	MI:1109	Q9Y696	MI:1097	9606	prey	MI:0498	CLIC4	0.1	0	227
54102	MI:1109	Q96NY7	MI:1097	9606	bait	MI:0496	CLIC6	10075	MI:1109	Q7Z6Z7	MI:1097	9606	prey	MI:0498	HUWE1	0.1	12344	12765
54102	MI:1109	Q96NY7	MI:1097	9606	bait	MI:0496	CLIC6	7767	MI:1109	Q9NZL3	MI:1097	9606	prey	MI:0498	ZNF224	0.1	0	1053
54102	MI:1109	Q96NY7	MI:1097	9606	bait	MI:0496	CLIC6	23082	MI:1109	Q5VV67	MI:1097	9606	prey	MI:0498	PPRC1	0.1	848	1715
54102	MI:1109	Q96NY7	MI:1097	9606	bait	MI:0496	CLIC6	10780	MI:1109	Q14588	MI:1097	9606	prey	MI:0498	ZNF234	0.1	0	513
54102	MI:1109	Q96NY7	MI:1097	9606	bait	MI:0496	CLIC6	90594	MI:1109	Q8NDP4	MI:1097	9606	prey	MI:0498	ZNF439	0.1	0	1500
54102	MI:1109	Q96NY7	MI:1097	9606	bait	MI:0496	CLIC6	5230	MI:1109	P00558	MI:1097	9606	prey	MI:0498	PGK1	1.0E-6	632	818
54102	MI:1109	Q96NY7	MI:1097	9606	bait	MI:0496	CLIC6	1915	MI:1109	P68104	MI:1097	9606	prey	MI:0498	EEF1A1	0.01	1271	1389
54102	MI:1109	Q96NY7	MI:1097	9606	bait	MI:0496	CLIC6	55074	MI:1109	Q8N573	MI:1097	9606	prey	MI:0498	OXR1	1.0E-8	458	881
54102	MI:1109	Q96NY7	MI:1097	9606	bait	MI:0496	CLIC6	6883	MI:1109	Q16514	MI:1097	9606	prey	MI:0498	TAF12	0.1	29	411
54102	MI:1109	Q96NY7	MI:1097	9606	bait	MI:0496	CLIC6	546	MI:1109	P46100	MI:1097	9606	prey	MI:0498	ATRX	0.1	5870	7136
54102	MI:1109	Q96NY7	MI:1097	9606	bait	MI:0496	CLIC6	384	MI:1109	P78540	MI:1097	9606	prey	MI:0498	ARG2	0.1	485	1065
54102	MI:1109	Q96NY7	MI:1097	9606	bait	MI:0496	CLIC6	60	MI:1109	P60709	MI:1097	9606	prey	MI:0498	ACTB	0.1	95	387
9980	MI:1109	Q9Y3R5	MI:1097	9606	bait	MI:0496	DOPEY2	506	MI:1109	P06576	MI:1097	9606	prey	MI:0498	ATP5B	0.1	1199	1590
1826	MI:1109	O60469	MI:1097	9606	bait	MI:0496	DSCAM	7753	MI:1109	O95125	MI:1097	9606	prey	MI:0498	ZNF202	0.1	707	1502
1826	MI:1109	O60469	MI:1097	9606	bait	MI:0496	DSCAM	9321	MI:1109	Q15643	MI:1097	9606	prey	MI:0498	TRIP11	0.1	4121	5118
1826	MI:1109	O60469	MI:1097	9606	bait	MI:0496	DSCAM	636	MI:1109	Q96G01	MI:1097	9606	prey	MI:0498	BICD1	0.1	326	1077
1826	MI:1109	O60469	MI:1097	9606	bait	MI:0496	DSCAM	123283	MI:1109	A2RTX5	MI:1097	9606	prey	MI:0498	TARSL2	0.1	296	1039
1826	MI:1109	O60469	MI:1097	9606	bait	MI:0496	DSCAM	815	MI:1109	Q9UQM7	MI:1097	9606	prey	MI:0498	CAMK2A	0.01	1106	1470
1826	MI:1109	O60469	MI:1097	9606	bait	MI:0496	DSCAM	22902	MI:1109	Q7L099	MI:1097	9606	prey	MI:0498	RUFY3	0.1	503	1109
1826	MI:1109	O60469	MI:1097	9606	bait	MI:0496	DSCAM	1740	MI:1109	Q15700	MI:1097	9606	prey	MI:0498	DLG2-1	0.1	1481	2722
1826	MI:1109	O60469	MI:1097	9606	bait	MI:0496	DSCAM	55213	MI:1109	Q8NDN9	MI:1097	9606	prey	MI:0498	RCBTB1	0.1	1232	1596
1826	MI:1109	O60469	MI:1097	9606	bait	MI:0496	DSCAM	24144	MI:1109	Q9UBB9	MI:1097	9606	prey	MI:0498	TFIP11 var1	0.01	962	1756
1826	MI:1109	O60469	MI:1097	9606	bait	MI:0496	DSCAM	9643	MI:1109	Q15014	MI:1097	9606	prey	MI:0498	MORF4L2	0.1	92	674
1826	MI:1109	O60469	MI:1097	9606	bait	MI:0496	DSCAM	7453	MI:1109	P23381	MI:1097	9606	prey	MI:0498	WARS	0.1	413	1096
1826	MI:1109	O60469	MI:1097	9606	bait	MI:0496	DSCAM	4005	MI:1109	P25791	MI:1097	9606	prey	MI:0498	LMO2	0.1	185	677
1826	MI:1109	O60469	MI:1097	9606	bait	MI:0496	DSCAM	125113	MI:1109	Q8N1A0	MI:1097	9606	prey	MI:0498	KRT222	0.1	0	888
1826	MI:1109	O60469	MI:1097	9606	bait	MI:0496	DSCAM	10507	MI:1109	Q92854	MI:1097	9606	prey	MI:0498	SEMA4D	0.1	1205	1618
1826	MI:1109	O60469	MI:1097	9606	bait	MI:0496	DSCAM	23499	MI:1109	Q9UPN3	MI:1097	9606	prey	MI:0498	MACF1	1.0E-6	14444	14824
1826	MI:1109	O60469	MI:1097	9606	bait	MI:0496	DSCAM	8831	MI:1109	Q96PV0	MI:1097	9606	prey	MI:0498	SYNGAP1	0.1	536	913
1826	MI:1109	O60469	MI:1097	9606	bait	MI:0496	DSCAM	22803	MI:1109	Q9H0D6	MI:1097	9606	prey	MI:0498	XRN2	0.1	74	413
1826	MI:1109	O60469	MI:1097	9606	bait	MI:0496	DSCAM	8826	MI:1109	P46940	MI:1097	9606	prey	MI:0498	IQGAP1	1.0	446	1073
1826	MI:1109	O60469	MI:1097	9606	bait	MI:0496	DSCAM	4741	MI:1109	P07197	MI:1097	9606	prey	MI:0498	NEFM	1.0E-11	950	1377
1826	MI:1109	O60469	MI:1097	9606	bait	MI:0496	DSCAM	667	MI:1109	Q03001	MI:1097	9606	prey	MI:0498	DST-1	1.0E-8	782	1375	12017	12840	14429	15023
1826	MI:1109	O60469	MI:1097	9606	bait	MI:0496	DSCAM	3185	MI:1109	P52597	MI:1097	9606	prey	MI:0498	HNRPF	0.1	536	1248
1826	MI:1109	O60469	MI:1097	9606	bait	MI:0496	DSCAM	4735	MI:1109	Q15019	MI:1097	9606	prey	MI:0498	2002-09-01	0.1	68	991
1826	MI:1109	O60469	MI:1097	9606	bait	MI:0496	DSCAM	5783	MI:1109	Q12923	MI:1097	9606	prey	MI:0498	PTPN13	1.0E-4	5183	5757
1826	MI:1109	O60469	MI:1097	9606	bait	MI:0496	DSCAM	55703	MI:1109	Q9NW08	MI:1097	9606	prey	MI:0498	POLR3B	0.1	1226	2037
1826	MI:1109	O60469	MI:1097	9606	bait	MI:0496	DSCAM	57504	MI:1109	Q9BTC8	MI:1097	9606	prey	MI:0498	MTA3	0.1	269	1090
1826	MI:1109	O60469	MI:1097	9606	bait	MI:0496	DSCAM	11127	MI:1109	Q9Y496	MI:1097	9606	prey	MI:0498	KIF3A-1	1.0	1679	1900
1826	MI:1109	O60469	MI:1097	9606	bait	MI:0496	DSCAM	51542	MI:1109	Q9P1Q0	MI:1097	9606	prey	MI:0498	VPS54	0.01	461	1949
1826	MI:1109	O60469	MI:1097	9606	bait	MI:0496	DSCAM	4296	MI:1109	Q16584	MI:1097	9606	prey	MI:0498	MAP3K11	0.1	1202	1514
1826	MI:1109	O60469	MI:1097	9606	bait	MI:0496	DSCAM	160	MI:1109	O95782	MI:1097	9606	prey	MI:0498	AP2A1	0.1	926	1468
1826	MI:1109	O60469	MI:1097	9606	bait	MI:0496	DSCAM	9737	MI:1109	Q5JY77	MI:1097	9606	prey	MI:0498	GPRASP1	0.01	3119	4188
1826	MI:1109	O60469	MI:1097	9606	bait	MI:0496	DSCAM	283820	MI:1109	Q5JPE7	MI:1097	9606	prey	MI:0498	NOMO2	0.1	2786	3451
1826	MI:1109	O60469	MI:1097	9606	bait	MI:0496	DSCAM	10425	MI:1109	O95376	MI:1097	9606	prey	MI:0498	ARIH2	0.1	893	1482
1826	MI:1109	O60469	MI:1097	9606	bait	MI:0496	DSCAM	163	MI:1109	P63010	MI:1097	9606	prey	MI:0498	AP2B1	1.0E-4	1265	1918
1826	MI:1109	O60469	MI:1097	9606	bait	MI:0496	DSCAM	372	MI:1109	P48444	MI:1097	9606	prey	MI:0498	ARCN1	0.1	398	1279
1826	MI:1109	O60469	MI:1097	9606	bait	MI:0496	DSCAM	55605	MI:1109	Q7Z4S6	MI:1097	9606	prey	MI:0498	KIF21A	0.1	1091	1615
1826	MI:1109	O60469	MI:1097	9606	bait	MI:0496	DSCAM	4747	MI:1109	P07196	MI:1097	9606	prey	MI:0498	NEFL	1.0E-13	917	1306	617	684
1826	MI:1109	O60469	MI:1097	9606	bait	MI:0496	DSCAM	8507	MI:1109	O14682	MI:1097	9606	prey	MI:0498	ENC1	0.1	155	1019
1826	MI:1109	O60469	MI:1097	9606	bait	MI:0496	DSCAM	3837	MI:1109	Q14974	MI:1097	9606	prey	MI:0498	KPNB1	0.01	416	1235
1826	MI:1109	O60469	MI:1097	9606	bait	MI:0496	DSCAM	55118	MI:1109	Q9NQ79	MI:1097	9606	prey	MI:0498	CRTAC1	0.1	989	1559
1826	MI:1109	O60469	MI:1097	9606	bait	MI:0496	DSCAM	3889	MI:1109	P78385	MI:1097	9606	prey	MI:0498	KRT83	0.1	431	817
1826	MI:1109	O60469	MI:1097	9606	bait	MI:0496	DSCAM	23345	MI:1109	Q8NF91	MI:1097	9606	prey	MI:0498	SYNE1 var1	0.1	21251	22649	5378	6442
1826	MI:1109	O60469	MI:1097	9606	bait	MI:0496	DSCAM	6281	MI:1109	P60903	MI:1097	9606	prey	MI:0498	S100A10	0.1	20	294
1826	MI:1109	O60469	MI:1097	9606	bait	MI:0496	DSCAM	546	MI:1109	P46100	MI:1097	9606	prey	MI:0498	ATRX	0.01	5843	7289
1826	MI:1109	O60469	MI:1097	9606	bait	MI:0496	DSCAM	8775	MI:1109	P54920	MI:1097	9606	prey	MI:0498	NAPA	0.01	0	717
1826	MI:1109	O60469	MI:1097	9606	bait	MI:0496	DSCAM	23164	MI:1109	Q6WCQ1	MI:1097	9606	prey	MI:0498	MPRIP	0.1	2170	2738
1826	MI:1109	O60469	MI:1097	9606	bait	MI:0496	DSCAM	25839	MI:1109	Q9H9E3	MI:1097	9606	prey	MI:0498	COG4	1.0	8	1061
1826	MI:1109	O60469	MI:1097	9606	bait	MI:0496	DSCAM	1808	MI:1109	Q16555	MI:1097	9606	prey	MI:0498	DPYSL2	0.1	674	1506
1826	MI:1109	O60469	MI:1097	9606	bait	MI:0496	DSCAM	5708	MI:1109	Q13200	MI:1097	9606	prey	MI:0498	PSMD2	0.1	113	2727
1826	MI:1109	O60469	MI:1097	9606	bait	MI:0496	DSCAM	26051	MI:1109	Q96T49	MI:1097	9606	prey	MI:0498	PPP1R16B-1	1.0E-6	332	1056
1826	MI:1109	O60469	MI:1097	9606	bait	MI:0496	DSCAM	55764	MI:1109	Q9HBG6	MI:1097	9606	prey	MI:0498	IFT122	0.1	1511	2551
1826	MI:1109	O60469	MI:1097	9606	bait	MI:0496	DSCAM	51421	MI:1109	Q9Y2J4	MI:1097	9606	prey	MI:0498	AMOTL2	0.1	1301	1986
1826	MI:1109	O60469	MI:1097	9606	bait	MI:0496	DSCAM	60558	MI:1109	Q8N442	MI:1097	9606	prey	MI:0498	GUF1	0.1	638	1925
1826	MI:1109	O60469	MI:1097	9606	bait	MI:0496	DSCAM	631	MI:1109	Q12934	MI:1097	9606	prey	MI:0498	BFSP1	0.1	320	1074
1826	MI:1109	O60469	MI:1097	9606	bait	MI:0496	DSCAM	23173	MI:1109	P53582	MI:1097	9606	prey	MI:0498	METAP1	0.1	0	738
1826	MI:1109	O60469	MI:1097	9606	bait	MI:0496	DSCAM	26073	MI:1109	Q9Y2S7	MI:1097	9606	prey	MI:0498	POLDIP2	0.1	311	802
1826	MI:1109	O60469	MI:1097	9606	bait	MI:0496	DSCAM	9659	MI:1109	Q5VU43	MI:1097	9606	prey	MI:0498	PDE4DIP-1	0.1	5552	6051
1826	MI:1109	O60469	MI:1097	9606	bait	MI:0496	DSCAM	10988	MI:1109	P50579	MI:1097	9606	prey	MI:0498	METAP2	0.1	872	1427
1826	MI:1109	O60469	MI:1097	9606	bait	MI:0496	DSCAM	8237	MI:1109	P51784	MI:1097	9606	prey	MI:0498	USP11	0.1	1469	1874
1826	MI:1109	O60469	MI:1097	9606	bait	MI:0496	DSCAM	8861	MI:1109	Q86U70	MI:1097	9606	prey	MI:0498	LDB1	0.1	0	431
1826	MI:1109	O60469	MI:1097	9606	bait	MI:0496	DSCAM	27352	MI:1109	Q96HU1	MI:1097	9606	prey	MI:0498	RUTBC3	0.1	1352	1931
1826	MI:1109	O60469	MI:1097	9606	bait	MI:0496	DSCAM	57699	MI:1109	Q9HCH3	MI:1097	9606	prey	MI:0498	CPNE5	1.0E-4	1157	1667
1826	MI:1109	O60469	MI:1097	9606	bait	MI:0496	DSCAM	79726	MI:1109	Q6PJI9	MI:1097	9606	prey	MI:0498	WDR59	0.1	2567	2925
1826	MI:1109	O60469	MI:1097	9606	bait	MI:0496	DSCAM	10274	MI:1109	Q8WVM7	MI:1097	9606	prey	MI:0498	STAG1	0.1	1331	2182
1826	MI:1109	O60469	MI:1097	9606	bait	MI:0496	DSCAM	5339	MI:1109	Q15149	MI:1097	9606	prey	MI:0498	PLEC	1.0E-9	12149	12784
1826	MI:1109	O60469	MI:1097	9606	bait	MI:0496	DSCAM	23181	MI:1109	Q14689	MI:1097	9606	prey	MI:0498	DIP2A	1.0E-4	4148	4716
1826	MI:1109	O60469	MI:1097	9606	bait	MI:0496	DSCAM	3798	MI:1109	Q12840	MI:1097	9606	prey	MI:0498	KIF5A	1.0E-4	1751	2055
1826	MI:1109	O60469	MI:1097	9606	bait	MI:0496	DSCAM	5080	MI:1109	P26367	MI:1097	9606	prey	MI:0498	PAX6-1	1.0	113	946
1826	MI:1109	O60469	MI:1097	9606	bait	MI:0496	DSCAM	6655	MI:1109	Q07890	MI:1097	9606	prey	MI:0498	SOS2	0.01	0	1120
1826	MI:1109	O60469	MI:1097	9606	bait	MI:0496	DSCAM	81	MI:1109	O43707	MI:1097	9606	prey	MI:0498	ACTN4	0.1	959	1475
1826	MI:1109	O60469	MI:1097	9606	bait	MI:0496	DSCAM	7431	MI:1109	P08670	MI:1097	9606	prey	MI:0498	VIM	1.0E-40	545	1146
1826	MI:1109	O60469	MI:1097	9606	bait	MI:0496	DSCAM	6832	MI:1109	Q8IYB8	MI:1097	9606	prey	MI:0498	SUPV3L1	0.1	551	1207
1826	MI:1109	O60469	MI:1097	9606	bait	MI:0496	DSCAM	87	MI:1109	P12814	MI:1097	9606	prey	MI:0498	ACTN1 var1	1.0E-4	1409	2110
1826	MI:1109	O60469	MI:1097	9606	bait	MI:0496	DSCAM	6498	MI:1109	P12757	MI:1097	9606	prey	MI:0498	SKIL	0.1	0	704
1826	MI:1109	O60469	MI:1097	9606	bait	MI:0496	DSCAM	1739	MI:1109	Q12959	MI:1097	9606	prey	MI:0498	DLG1 var1	1.0E-6	914	1957
1826	MI:1109	O60469	MI:1097	9606	bait	MI:0496	DSCAM	10987	MI:1109	Q92905	MI:1097	9606	prey	MI:0498	COPS5	10.0	128	877
1826	MI:1109	O60469	MI:1097	9606	bait	MI:0496	DSCAM	55680	MI:1109	Q8WXA3	MI:1097	9606	prey	MI:0498	RUFY2	0.1	512	1256
1826	MI:1109	O60469	MI:1097	9606	bait	MI:0496	DSCAM	8997	MI:1109	O60229	MI:1097	9606	prey	MI:0498	KALRN	1.0E-11	2258	2416
1826	MI:1109	O60469	MI:1097	9606	bait	MI:0496	DSCAM	506	MI:1109	P06576	MI:1097	9606	prey	MI:0498	ATP5B	0.1	14	881
1826	MI:1109	O60469	MI:1097	9606	bait	MI:0496	DSCAM	79680	MI:1109	Q7L3V2	MI:1097	9606	prey	MI:0498	C22orf29	0.1	134	706
1826	MI:1109	O60469	MI:1097	9606	bait	MI:0496	DSCAM	4591	MI:1109	O94972	MI:1097	9606	prey	MI:0498	TRIM37	1.0E-4	551	1314
1826	MI:1109	O60469	MI:1097	9606	bait	MI:0496	DSCAM	1213	MI:1109	Q00610	MI:1097	9606	prey	MI:0498	CLTC	0.01	2915	3853	749	1831
1826	MI:1109	O60469	MI:1097	9606	bait	MI:0496	DSCAM	3801	MI:1109	Q9BVG8	MI:1097	9606	prey	MI:0498	KIFC3	0.1	728	1128
1826	MI:1109	O60469	MI:1097	9606	bait	MI:0496	DSCAM	353116	MI:1109	Q5EBL4	MI:1097	9606	prey	MI:0498	RILPL1	0.1	0	673
1826	MI:1109	O60469	MI:1097	9606	bait	MI:0496	DSCAM	54893	MI:1109	Q9NXD2	MI:1097	9606	prey	MI:0498	MTMR10	1.0E-4	968	1685
1826	MI:1109	O60469	MI:1097	9606	bait	MI:0496	DSCAM	1938	MI:1109	P13639	MI:1097	9606	prey	MI:0498	EEF2	0.1	1994	2395
1826	MI:1109	O60469	MI:1097	9606	bait	MI:0496	DSCAM	526	MI:1109	P21281	MI:1097	9606	prey	MI:0498	ATP6V1B2	0.1	134	791
1826	MI:1109	O60469	MI:1097	9606	bait	MI:0496	DSCAM	1191	MI:1109	P10909	MI:1097	9606	prey	MI:0498	CLU	1.0E-9	794	1288
1826	MI:1109	O60469	MI:1097	9606	bait	MI:0496	DSCAM	3780	MI:1109	Q92952	MI:1097	9606	prey	MI:0498	KCNN1	0.1	1322	1632
1826	MI:1109	O60469	MI:1097	9606	bait	MI:0496	DSCAM	6091	MI:1109	Q9Y6N7	MI:1097	9606	prey	MI:0498	ROBO1	0.1	1313	2168
1826	MI:1109	O60469	MI:1097	9606	bait	MI:0496	DSCAM	80254	MI:1109	Q96MT8	MI:1097	9606	prey	MI:0498	CEP63	0.1	1136	1586
1826	MI:1109	O60469	MI:1097	9606	bait	MI:0496	DSCAM	6774	MI:1109	P40763	MI:1097	9606	prey	MI:0498	STAT3	0.1	0	828
1826	MI:1109	O60469	MI:1097	9606	bait	MI:0496	DSCAM	64743	MI:1109	Q9H1Z4	MI:1097	9606	prey	MI:0498	WDR13	0.1	297	850
1826	MI:1109	O60469	MI:1097	9606	bait	MI:0496	DSCAM	10611	MI:1109	Q96HC4	MI:1097	9606	prey	MI:0498	PDLIM5	0.1	1280	1791
1826	MI:1109	O60469	MI:1097	9606	bait	MI:0496	DSCAM	4331	MI:1109	P51948	MI:1097	9606	prey	MI:0498	MAT1	0.1	95	930
1826	MI:1109	O60469	MI:1097	9606	bait	MI:0496	DSCAM	51523	MI:1109	Q7LFL8	MI:1097	9606	prey	MI:0498	CXXC5	1.0	596	969
1826	MI:1109	O60469	MI:1097	9606	bait	MI:0496	DSCAM	55761	MI:1109	Q96AE7	MI:1097	9606	prey	MI:0498	TTC17	0.1	794	1226
1826	MI:1109	O60469	MI:1097	9606	bait	MI:0496	DSCAM	10657	MI:1109	Q07666	MI:1097	9606	prey	MI:0498	KHDRBS1	1.0E-8	584	1332
1826	MI:1109	O60469	MI:1097	9606	bait	MI:0496	DSCAM	55656	MI:1109	Q75QN2	MI:1097	9606	prey	MI:0498	INTS8	0.1	467	1930
1826	MI:1109	O60469	MI:1097	9606	bait	MI:0496	DSCAM	8663	MI:1109	Q99613	MI:1097	9606	prey	MI:0498	EIF3C	0.1	1862	2662
1826	MI:1109	O60469	MI:1097	9606	bait	MI:0496	DSCAM	63908	MI:1109	Q9H115	MI:1097	9606	prey	MI:0498	NAPB	1.0E-4	92	679
1826	MI:1109	O60469	MI:1097	9606	bait	MI:0496	DSCAM	2140	MI:1109	Q99504	MI:1097	9606	prey	MI:0498	EYA3	0.01	533	1184
1826	MI:1109	O60469	MI:1097	9606	bait	MI:0496	DSCAM	7384	MI:1109	P31930	MI:1097	9606	prey	MI:0498	UQCRC1	0.1	737	1238
1826	MI:1109	O60469	MI:1097	9606	bait	MI:0496	DSCAM	10594	MI:1109	Q6P2Q9	MI:1097	9606	prey	MI:0498	PRPF8	0.1	2483	7008
1826	MI:1109	O60469	MI:1097	9606	bait	MI:0496	DSCAM	4301	MI:1109	P55196	MI:1097	9606	prey	MI:0498	MLLT4-1	0.1	2009	3400
1826	MI:1109	O60469	MI:1097	9606	bait	MI:0496	DSCAM	4301	MI:1109	P55196	MI:1097	9606	prey	MI:0498	MLLT4	0.1	2084	3472
1826	MI:1109	O60469	MI:1097	9606	bait	MI:0496	DSCAM	11069	MI:1109	Q8WZA2	MI:1097	9606	prey	MI:0498	RAPGEF4	0.1	644	1142
1826	MI:1109	O60469	MI:1097	9606	bait	MI:0496	DSCAM	1742	MI:1109	P78352	MI:1097	9606	prey	MI:0498	DLG4	1.0E-4	458	994
1826	MI:1109	O60469	MI:1097	9606	bait	MI:0496	DSCAM	4144	MI:1109	P31153	MI:1097	9606	prey	MI:0498	MAT2A	0.1	317	937
1826	MI:1109	O60469	MI:1097	9606	bait	MI:0496	DSCAM	8100	MI:1109	Q13099	MI:1097	9606	prey	MI:0498	IFT88	0.1	1073	2313
1826	MI:1109	O60469	MI:1097	9606	bait	MI:0496	DSCAM	10294	MI:1109	O60884	MI:1097	9606	prey	MI:0498	DNAJA2	0.1	302	1033
1826	MI:1109	O60469	MI:1097	9606	bait	MI:0496	DSCAM	6829	MI:1109	O00267	MI:1097	9606	prey	MI:0498	SUPT5H	0.1	1244	1820
1826	MI:1109	O60469	MI:1097	9606	bait	MI:0496	DSCAM	1778	MI:1109	Q14204	MI:1097	9606	prey	MI:0498	DYNC1H1	0.01	1145	1319	3686	5237	10238	10646
1826	MI:1109	O60469	MI:1097	9606	bait	MI:0496	DSCAM	10461	MI:1109	Q12866	MI:1097	9606	prey	MI:0498	MERTK	0.1	140	721
1826	MI:1109	O60469	MI:1097	9606	bait	MI:0496	DSCAM	48	MI:1109	P21399	MI:1097	9606	prey	MI:0498	ACO1	0.1	464	1268
1826	MI:1109	O60469	MI:1097	9606	bait	MI:0496	DSCAM	348995	MI:1109	Q8NFH3	MI:1097	9606	prey	MI:0498	NUP43	0.1	332	1143
1826	MI:1109	O60469	MI:1097	9606	bait	MI:0496	DSCAM	1740	MI:1109	Q15700	MI:1097	9606	prey	MI:0498	DLG2	0.1	248	1319
1826	MI:1109	O60469	MI:1097	9606	bait	MI:0496	DSCAM	129531	MI:1109	Q8WV92	MI:1097	9606	prey	MI:0498	MITD1	0.1	8	479
1826	MI:1109	O60469	MI:1097	9606	bait	MI:0496	DSCAM	57698	MI:1109	A0MZ66	MI:1097	9606	prey	MI:0498	shootin-1 isoform a	1.0E-10	84	394
1826	MI:1109	O60469	MI:1097	9606	bait	MI:0496	DSCAM	26037	MI:1109	O43166	MI:1097	9606	prey	MI:0498	SIPA1L1	0.01	2600	3714
1826	MI:1109	O60469	MI:1097	9606	bait	MI:0496	DSCAM	460	MI:1109	O14525	MI:1097	9606	prey	MI:0498	ASTN1	0.1	2933	3527
1826	MI:1109	O60469	MI:1097	9606	bait	MI:0496	DSCAM	9382	MI:1109	Q8WTW3	MI:1097	9606	prey	MI:0498	COG1	1.0	2684	2943
1826	MI:1109	O60469	MI:1097	9606	bait	MI:0496	DSCAM	4771	MI:1109	P35240	MI:1097	9606	prey	MI:0498	NF2	0.1	884	1433
1826	MI:1109	O60469	MI:1097	9606	bait	MI:0496	DSCAM	3984	MI:1109	P53667	MI:1097	9606	prey	MI:0498	LIMK1	0.1	0	643
1826	MI:1109	O60469	MI:1097	9606	bait	MI:0496	DSCAM	4690	MI:1109	P16333	MI:1097	9606	prey	MI:0498	NCK1	0.1	188	1051
1826	MI:1109	O60469	MI:1097	9606	bait	MI:0496	DSCAM	92999	MI:1109	Q9UFB7	MI:1097	9606	prey	MI:0498	ZBTB47	0.1	0	392
1826	MI:1109	O60469	MI:1097	9606	bait	MI:0496	DSCAM	26278	MI:1109	Q9NZJ4	MI:1097	9606	prey	MI:0498	SACS	0.1	13004	13740
1826	MI:1109	O60469	MI:1097	9606	bait	MI:0496	DSCAM	9863	MI:1109	Q86UL8	MI:1097	9606	prey	MI:0498	MAGI2-1	0.01	1262	1618
1826	MI:1109	O60469	MI:1097	9606	bait	MI:0496	DSCAM	51647	MI:1109	Q9Y3D0	MI:1097	9606	prey	MI:0498	FAM96B	0.1	0	417
1826	MI:1109	O60469	MI:1097	9606	bait	MI:0496	DSCAM	6389	MI:1109	P31040	MI:1097	9606	prey	MI:0498	SDHA	0.1	752	1289
1826	MI:1109	O60469	MI:1097	9606	bait	MI:0496	DSCAM	2317	MI:1109	O75369	MI:1097	9606	prey	MI:0498	FLNB var1	0.1	5339	6036
1826	MI:1109	O60469	MI:1097	9606	bait	MI:0496	DSCAM	84708	MI:1109	Q8TBB1	MI:1097	9606	prey	MI:0498	LNX1	1.0E-6	1079	1780
1826	MI:1109	O60469	MI:1097	9606	bait	MI:0496	DSCAM	2673	MI:1109	Q06210	MI:1097	9606	prey	MI:0498	GFPT1	0.1	347	2046
1826	MI:1109	O60469	MI:1097	9606	bait	MI:0496	DSCAM	11113	MI:1109	O14578	MI:1097	9606	prey	MI:0498	CIT	0.1	2729	3339
1826	MI:1109	O60469	MI:1097	9606	bait	MI:0496	DSCAM	56062	MI:1109	Q9C0H6	MI:1097	9606	prey	MI:0498	KLHL4	0.1	521	1544
1826	MI:1109	O60469	MI:1097	9606	bait	MI:0496	DSCAM	10297	MI:1109	O95996	MI:1097	9606	prey	MI:0498	APC2	0.1	71	662
1826	MI:1109	O60469	MI:1097	9606	bait	MI:0496	DSCAM	23325	MI:1109	Q2M389	MI:1097	9606	prey	MI:0498	KIAA1033	0.1	68	648
1826	MI:1109	O60469	MI:1097	9606	bait	MI:0496	DSCAM	145567	MI:1109	Q86TV6	MI:1097	9606	prey	MI:0498	TTC7B	0.1	2102	2532
1826	MI:1109	O60469	MI:1097	9606	bait	MI:0496	DSCAM	8618	MI:1109	Q9ULU8	MI:1097	9606	prey	MI:0498	CADPS	0.01	2249	3950
1826	MI:1109	O60469	MI:1097	9606	bait	MI:0496	DSCAM	9798	MI:1109	P53990	MI:1097	9606	prey	MI:0498	IST1	0.1	98	840
1826	MI:1109	O60469	MI:1097	9606	bait	MI:0496	DSCAM	1460	MI:1109	P67870	MI:1097	9606	prey	MI:0498	CSNK2B	0.01	119	559
1826	MI:1109	O60469	MI:1097	9606	bait	MI:0496	DSCAM	9659	MI:1109	Q5VU43	MI:1097	9606	prey	MI:0498	PDE4DIP-2	0.1	1115	3399
1826	MI:1109	O60469	MI:1097	9606	bait	MI:0496	DSCAM	22891	MI:1109	Q70YC4	MI:1097	9606	prey	MI:0498	ZNF365	1.0E-8	449	1101
1826	MI:1109	O60469	MI:1097	9606	bait	MI:0496	DSCAM	53339	MI:1109	Q9H0C5	MI:1097	9606	prey	MI:0498	BTBD1	1.0E-16	290	962
1826	MI:1109	O60469	MI:1097	9606	bait	MI:0496	DSCAM	260425	MI:1109	Q5TCQ9	MI:1097	9606	prey	MI:0498	MAGI3	0.01	1595	2246
1826	MI:1109	O60469	MI:1097	9606	bait	MI:0496	DSCAM	2752	MI:1109	P15104	MI:1097	9606	prey	MI:0498	GLUL-1	0.01	344	1122
1826	MI:1109	O60469	MI:1097	9606	bait	MI:0496	DSCAM	23099	MI:1109	O43298	MI:1097	9606	prey	MI:0498	ZBTB43	0.1	97	593
1826	MI:1109	O60469	MI:1097	9606	bait	MI:0496	DSCAM	3105	MI:1109	P30443	MI:1097	9606	prey	MI:0498	HLA-A	0.1	446	911
1826	MI:1109	O60469	MI:1097	9606	bait	MI:0496	DSCAM	79158	MI:1109	Q3T906	MI:1097	9606	prey	MI:0498	GNPTAB	0.1	2516	3253
1826	MI:1109	O60469	MI:1097	9606	bait	MI:0496	DSCAM	2670	MI:1109	P14136	MI:1097	9606	prey	MI:0498	GFAP	1.0E-60	326	859
1826	MI:1109	O60469	MI:1097	9606	bait	MI:0496	DSCAM	6711	MI:1109	Q01082	MI:1097	9606	prey	MI:0498	SPTBN1 var1	0.1	3329	4009	5072	5427	1391	2170
1826	MI:1109	O60469	MI:1097	9606	bait	MI:0496	DSCAM	23081	MI:1109	Q9H3R0	MI:1097	9606	prey	MI:0498	KDM4C	0.1	2345	3057
1826	MI:1109	O60469	MI:1097	9606	bait	MI:0496	DSCAM	23113	MI:1109	Q8IWT3	MI:1097	9606	prey	MI:0498	CUL9	0.1	6929	7355
1826	MI:1109	O60469	MI:1097	9606	bait	MI:0496	DSCAM	10486	MI:1109	P40123	MI:1097	9606	prey	MI:0498	CAP2	0.1	986	1434
1826	MI:1109	O60469	MI:1097	9606	bait	MI:0496	DSCAM	51520	MI:1109	Q9P2J5	MI:1097	9606	prey	MI:0498	LARS	0.1	1691	2776
1826	MI:1109	O60469	MI:1097	9606	bait	MI:0496	DSCAM	89876	MI:1109	Q7Z4T9	MI:1097	9606	prey	MI:0498	C3orf15	0.1	1658	2147
1826	MI:1109	O60469	MI:1097	9606	bait	MI:0496	DSCAM	9448	MI:1109	O95819	MI:1097	9606	prey	MI:0498	MAP4K4-1	0.1	1262	1613
1826	MI:1109	O60469	MI:1097	9606	bait	MI:0496	DSCAM	9039	MI:1109	Q8TBC4	MI:1097	9606	prey	MI:0498	UBE1C	0.1	11	1236
10311	MI:1109	O14972	MI:1097	9606	bait	MI:0496	DSCR3	6419	MI:1109	Q53H47	MI:1097	9606	prey	MI:0498	SETMAR	0.01	752	1329
10311	MI:1109	O14972	MI:1097	9606	bait	MI:0496	DSCR3	23089	MI:1109	Q86TG7	MI:1097	9606	prey	MI:0498	PEG10	0.01	47	544
10311	MI:1109	O14972	MI:1097	9606	bait	MI:0496	DSCR3	57020	MI:1109	Q7Z3J2	MI:1097	9606	prey	MI:0498	C16orf62	1.0E-27	843	1311
10311	MI:1109	O14972	MI:1097	9606	bait	MI:0496	DSCR3	58485	MI:1109	Q9Y5R8	MI:1097	9606	prey	MI:0498	TRAPPC1	1.0E-8	0	438
10311	MI:1109	O14972	MI:1097	9606	bait	MI:0496	DSCR3	2051	MI:1109	O15197	MI:1097	9606	prey	MI:0498	EPHB6	0.1	80	463
10311	MI:1109	O14972	MI:1097	9606	bait	MI:0496	DSCR3	23108	MI:1109	Q684P5	MI:1097	9606	prey	MI:0498	RAP1GAP2	0.01	272	810
10311	MI:1109	O14972	MI:1097	9606	bait	MI:0496	DSCR3	5909	MI:1109	P47736	MI:1097	9606	prey	MI:0498	RAP1GAP	1.0E-8	632	1017
10311	MI:1109	O14972	MI:1097	9606	bait	MI:0496	DSCR3	4897	MI:1109	Q92823	MI:1097	9606	prey	MI:0498	NRCAM	0.1	1937	2695
10311	MI:1109	O14972	MI:1097	9606	bait	MI:0496	DSCR3	9479	MI:1109	Q9UQF2	MI:1097	9606	prey	MI:0498	MAPK8IP1	1.0E-5	1490	1887
10311	MI:1109	O14972	MI:1097	9606	bait	MI:0496	DSCR3	115265	MI:1109	Q96D03	MI:1097	9606	prey	MI:0498	DDIT4L	0.01	0	582
10311	MI:1109	O14972	MI:1097	9606	bait	MI:0496	DSCR3	55870	MI:1109	Q9NR48	MI:1097	9606	prey	MI:0498	ASH1L	1.0E-22	1667	2300
10311	MI:1109	O14972	MI:1097	9606	bait	MI:0496	DSCR3	3300	MI:1109	P25686	MI:1097	9606	prey	MI:0498	DNAJB2	1.0E-5	278	567
10311	MI:1109	O14972	MI:1097	9606	bait	MI:0496	DSCR3	9201	MI:1109	O15075	MI:1097	9606	prey	MI:0498	DCLK1	1.0E-25	1229	1409
10311	MI:1109	O14972	MI:1097	9606	bait	MI:0496	DSCR3	54790	MI:1109	Q6N021	MI:1097	9606	prey	MI:0498	TET2	0.01	5057	5715
10311	MI:1109	O14972	MI:1097	9606	bait	MI:0496	DSCR3	55605	MI:1109	Q7Z4S6	MI:1097	9606	prey	MI:0498	KIF21A	0.1	4508	5025
10311	MI:1109	O14972	MI:1097	9606	bait	MI:0496	DSCR3	26012	MI:1109	Q6X4W1	MI:1097	9606	prey	MI:0498	NELF	0.1	920	1442
10311	MI:1109	O14972	MI:1097	9606	bait	MI:0496	DSCR3	57584	MI:1109	Q5T5U3	MI:1097	9606	prey	MI:0498	ARHGAP21	0.1	2471	5877
10311	MI:1109	O14972	MI:1097	9606	bait	MI:0496	DSCR3	85457	MI:1109	Q9C0C6	MI:1097	9606	prey	MI:0498	KIAA1737	1.0E-22	779	1010
10311	MI:1109	O14972	MI:1097	9606	bait	MI:0496	DSCR3	7307	MI:1109	Q01081	MI:1097	9606	prey	MI:0498	U2AF1	0.01	32	273
10311	MI:1109	O14972	MI:1097	9606	bait	MI:0496	DSCR3	23287	MI:1109	Q9UPW5	MI:1097	9606	prey	MI:0498	AGTPBP1	1.0E-10	3251	3837
10311	MI:1109	O14972	MI:1097	9606	bait	MI:0496	DSCR3	5395	MI:1109	P54278	MI:1097	9606	prey	MI:0498	PMS2	0.1	14	601
10311	MI:1109	O14972	MI:1097	9606	bait	MI:0496	DSCR3	25924	MI:1109	Q8NFW9	MI:1097	9606	prey	MI:0498	MYRIP	0.1	1571	2375
10311	MI:1109	O14972	MI:1097	9606	bait	MI:0496	DSCR3	547	MI:1109	Q12756	MI:1097	9606	prey	MI:0498	KIF1A	1.0E-20	3625	3950
10311	MI:1109	O14972	MI:1097	9606	bait	MI:0496	DSCR3	9013	MI:1109	Q15572	MI:1097	9606	prey	MI:0498	TAF1C	0.01	131	704
10311	MI:1109	O14972	MI:1097	9606	bait	MI:0496	DSCR3	9559	MI:1109	O75436	MI:1097	9606	prey	MI:0498	VPS26A	0.01	647	984
10311	MI:1109	O14972	MI:1097	9606	bait	MI:0496	DSCR3	60488	MI:1109	P82673	MI:1097	9606	prey	MI:0498	MRPS35	0.1	350	644
10311	MI:1109	O14972	MI:1097	9606	bait	MI:0496	DSCR3	5108	MI:1109	Q15154	MI:1097	9606	prey	MI:0498	PCM1-1	0.01	3685	4321
10311	MI:1109	O14972	MI:1097	9606	bait	MI:0496	DSCR3	25865	MI:1109	Q9BZL6	MI:1097	9606	prey	MI:0498	PRKD2	1.0E-5	959	1297
10311	MI:1109	O14972	MI:1097	9606	bait	MI:0496	DSCR3	114800	MI:1109	Q96PX6	MI:1097	9606	prey	MI:0498	CCDC85A	0.1	1379	1662
10311	MI:1109	O14972	MI:1097	9606	bait	MI:0496	DSCR3	51678	MI:1109	Q9NZW5	MI:1097	9606	prey	MI:0498	MPP6	0.1	74	1126
10281	MI:1109	P56555	MI:1097	9606	bait	MI:0496	DSCR4	27107	MI:1109	O95625	MI:1097	9606	prey	MI:0498	ZBTB11	0.01	2504	3151
10281	MI:1109	P56555	MI:1097	9606	bait	MI:0496	DSCR4	2547	MI:1109	P12956	MI:1097	9606	prey	MI:0498	XRCC6	1.0	1277	1830
10281	MI:1109	P56555	MI:1097	9606	bait	MI:0496	DSCR4	5573	MI:1109	P10644	MI:1097	9606	prey	MI:0498	PRKAR1A	1.0	17	1053
10281	MI:1109	P56555	MI:1097	9606	bait	MI:0496	DSCR4	23095	MI:1109	O60333	MI:1097	9606	prey	MI:0498	KIF1B	0.01	3509	4111
10281	MI:1109	P56555	MI:1097	9606	bait	MI:0496	DSCR4	9099	MI:1109	O75604	MI:1097	9606	prey	MI:0498	USP2	0.001	1088	1799
53820	MI:1109	P57055	MI:1097	9606	bait	MI:0496	DSCR6	8976	MI:1109	O00401	MI:1097	9606	prey	MI:0498	WASL	1.0E-9	161	753
53820	MI:1109	P57055	MI:1097	9606	bait	MI:0496	DSCR6	6625	MI:1109	P08621	MI:1097	9606	prey	MI:0498	SNRP70 var1	10.0	110	457
53820	MI:1109	P57055	MI:1097	9606	bait	MI:0496	DSCR6	10491	MI:1109	O75718	MI:1097	9606	prey	MI:0498	CRTAP	0.1	515	1199
53820	MI:1109	P57055	MI:1097	9606	bait	MI:0496	DSCR6	729540	MI:1109	Q99666	MI:1097	9606	prey	MI:0498	RGPD6	1.0E-20	3863	4236
53820	MI:1109	P57055	MI:1097	9606	bait	MI:0496	DSCR6	1973	MI:1109	P60842	MI:1097	9606	prey	MI:0498	EIF4A1	1.0E-17	77	678
53820	MI:1109	P57055	MI:1097	9606	bait	MI:0496	DSCR6	5950	MI:1109	P02753	MI:1097	9606	prey	MI:0498	RBP4	0.01	20	606
53820	MI:1109	P57055	MI:1097	9606	bait	MI:0496	DSCR6	22836	MI:1109	O94955	MI:1097	9606	prey	MI:0498	RHOBTB3	1.0E-12	236	636
53820	MI:1109	P57055	MI:1097	9606	bait	MI:0496	DSCR6	3320	MI:1109	P07900	MI:1097	9606	prey	MI:0498	HSP90AA1	0.01	428	1546
53820	MI:1109	P57055	MI:1097	9606	bait	MI:0496	DSCR6	55529	MI:1109	Q8N4L2	MI:1097	9606	prey	MI:0498	TMEM55A	0.01	0	407
53820	MI:1109	P57055	MI:1097	9606	bait	MI:0496	DSCR6	10445	MI:1109	Q96EZ8	MI:1097	9606	prey	MI:0498	MCRS1	1.0E-20	839	1337
53820	MI:1109	P57055	MI:1097	9606	bait	MI:0496	DSCR6	9761	MI:1109	Q14165	MI:1097	9606	prey	MI:0498	KIAA0152	0.1	464	803
53820	MI:1109	P57055	MI:1097	9606	bait	MI:0496	DSCR6	1974	MI:1109	Q14240	MI:1097	9606	prey	MI:0498	EIF4A2	0.01	44	682
53820	MI:1109	P57055	MI:1097	9606	bait	MI:0496	DSCR6	10616	MI:1109	Q9BYM8	MI:1097	9606	prey	MI:0498	RBCK1	0.1	1223	1407
53820	MI:1109	P57055	MI:1097	9606	bait	MI:0496	DSCR6	9448	MI:1109	O95819	MI:1097	9606	prey	MI:0498	MAP4K4	1.0E-6	2303	3498
53820	MI:1109	P57055	MI:1097	9606	bait	MI:0496	DSCR6	150684	MI:1109	Q8N668	MI:1097	9606	prey	MI:0498	COMMD1	0.01	257	550
53820	MI:1109	P57055	MI:1097	9606	bait	MI:0496	DSCR6	6812	MI:1109	P61764	MI:1097	9606	prey	MI:0498	Munc18-1	1.0E-57	488	856
84458	MI:1109	Q96JN0	MI:1097	9606	bait	MI:0496	DSCR8	9320	MI:1109	Q14669	MI:1097	9606	prey	MI:0498	TRIP12	0.1	5633	6043
84458	MI:1109	Q96JN0	MI:1097	9606	bait	MI:0496	DSCR8	1191	MI:1109	P10909	MI:1097	9606	prey	MI:0498	CLU	1.0E-49	473	668
84458	MI:1109	Q96JN0	MI:1097	9606	bait	MI:0496	DSCR8	51078	MI:1109	Q8WY91	MI:1097	9606	prey	MI:0498	THAP4	0.1	899	1420
84458	MI:1109	Q96JN0	MI:1097	9606	bait	MI:0496	DSCR8	80213	MI:1109	Q9BRN9	MI:1097	9606	prey	MI:0498	TM2D3	0.1	146	638
84458	MI:1109	Q96JN0	MI:1097	9606	bait	MI:0496	DSCR8	2782	MI:1109	P62873	MI:1097	9606	prey	MI:0498	GNB1	0.1	377	1023
84458	MI:1109	Q96JN0	MI:1097	9606	bait	MI:0496	DSCR8	1508	MI:1109	P07858	MI:1097	9606	prey	MI:0498	CTSB	0.1	74	1020
84458	MI:1109	Q96JN0	MI:1097	9606	bait	MI:0496	DSCR8	2590	MI:1109	Q10471	MI:1097	9606	prey	MI:0498	GALNT2	0.1	764	1382
84458	MI:1109	Q96JN0	MI:1097	9606	bait	MI:0496	DSCR8	5692	MI:1109	P28070	MI:1097	9606	prey	MI:0498	PSMB4	0.1	29	795
84458	MI:1109	Q96JN0	MI:1097	9606	bait	MI:0496	DSCR8	81890	MI:1109	Q9BXR0	MI:1097	9606	prey	MI:0498	QTRT1	0.1	0	698
84458	MI:1109	Q96JN0	MI:1097	9606	bait	MI:0496	DSCR8	7450	MI:1109	P04275	MI:1097	9606	prey	MI:0498	VWF	0.1	6173	6582
84458	MI:1109	Q96JN0	MI:1097	9606	bait	MI:0496	DSCR8	51138	MI:1109	Q9BT78	MI:1097	9606	prey	MI:0498	COPS4-1	0.1	500	1037
84458	MI:1109	Q96JN0	MI:1097	9606	bait	MI:0496	DSCR8	8831	MI:1109	Q96PV0	MI:1097	9606	prey	MI:0498	SYNGAP1	0.1	503	1007
84458	MI:1109	Q96JN0	MI:1097	9606	bait	MI:0496	DSCR8	8404	MI:1109	Q14515	MI:1097	9606	prey	MI:0498	SPARCL1	1.0E-17	1325	1995
84458	MI:1109	Q96JN0	MI:1097	9606	bait	MI:0496	DSCR8	8826	MI:1109	P46940	MI:1097	9606	prey	MI:0498	IQGAP1	1.0	446	1073
84458	MI:1109	Q96JN0	MI:1097	9606	bait	MI:0496	DSCR8	80017	MI:1109	Q7Z3D6	MI:1097	9606	prey	MI:0498	C14orf159	0.1	788	1851
84458	MI:1109	Q96JN0	MI:1097	9606	bait	MI:0496	DSCR8	4294	MI:1109	Q02779	MI:1097	9606	prey	MI:0498	MAP3K10	0.1	737	1199
84458	MI:1109	Q96JN0	MI:1097	9606	bait	MI:0496	DSCR8	54681	MI:1109	Q9NXG6	MI:1097	9606	prey	MI:0498	P4HTM	0.1	599	1692
84458	MI:1109	Q96JN0	MI:1097	9606	bait	MI:0496	DSCR8	7318	MI:1109	P41226	MI:1097	9606	prey	MI:0498	UBE1L	0.1	1511	1908
84458	MI:1109	Q96JN0	MI:1097	9606	bait	MI:0496	DSCR8	1639	MI:1109	Q14203	MI:1097	9606	prey	MI:0498	DCTN1 var1	0.1	2039	2621
84458	MI:1109	Q96JN0	MI:1097	9606	bait	MI:0496	DSCR8	9645	MI:1109	O94851	MI:1097	9606	prey	MI:0498	MICAL2	0.1	1043	1356
84458	MI:1109	Q96JN0	MI:1097	9606	bait	MI:0496	DSCR8	2593	MI:1109	Q14353	MI:1097	9606	prey	MI:0498	GAMT	0.1	0	435
84458	MI:1109	Q96JN0	MI:1097	9606	bait	MI:0496	DSCR8	3423	MI:1109	P22304	MI:1097	9606	prey	MI:0498	IDS	1.0E-4	668	1150
84458	MI:1109	Q96JN0	MI:1097	9606	bait	MI:0496	DSCR8	8665	MI:1109	O00303	MI:1097	9606	prey	MI:0498	EIF3S5	1.0	0	590
84458	MI:1109	Q96JN0	MI:1097	9606	bait	MI:0496	DSCR8	81553	MI:1109	Q9H0Q0	MI:1097	9606	prey	MI:0498	FAM49A	0.1	8	430
84458	MI:1109	Q96JN0	MI:1097	9606	bait	MI:0496	DSCR8	7267	MI:1109	P53804	MI:1097	9606	prey	MI:0498	TTC3 varX8	0.01	2225	2613
84458	MI:1109	Q96JN0	MI:1097	9606	bait	MI:0496	DSCR8	770	MI:1109	O75493	MI:1097	9606	prey	MI:0498	CA11	0.1	74	497
84458	MI:1109	Q96JN0	MI:1097	9606	bait	MI:0496	DSCR8	249	MI:1109	P05186	MI:1097	9606	prey	MI:0498	ALPL	0.1	683	1444
84458	MI:1109	Q96JN0	MI:1097	9606	bait	MI:0496	DSCR8	2628	MI:1109	P50440	MI:1097	9606	prey	MI:0498	GATM	0.1	599	1039
84458	MI:1109	Q96JN0	MI:1097	9606	bait	MI:0496	DSCR8	10461	MI:1109	Q12866	MI:1097	9606	prey	MI:0498	MERTK	0.01	875	1484
84458	MI:1109	Q96JN0	MI:1097	9606	bait	MI:0496	DSCR8	7453	MI:1109	P23381	MI:1097	9606	prey	MI:0498	WARS	0.01	413	1096
84458	MI:1109	Q96JN0	MI:1097	9606	bait	MI:0496	DSCR8	4942	MI:1109	P04181	MI:1097	9606	prey	MI:0498	OAT	0.1	623	1112
84458	MI:1109	Q96JN0	MI:1097	9606	bait	MI:0496	DSCR8	8514	MI:1109	Q13303	MI:1097	9606	prey	MI:0498	KCNAB2	0.1	368	911
84458	MI:1109	Q96JN0	MI:1097	9606	bait	MI:0496	DSCR8	55578	MI:1109	Q8NEM7	MI:1097	9606	prey	MI:0498	FAM48A	0.1	1496	2340
84458	MI:1109	Q96JN0	MI:1097	9606	bait	MI:0496	DSCR8	9718	MI:1109	O60344	MI:1097	9606	prey	MI:0498	ECE2	0.1	1724	2278
84458	MI:1109	Q96JN0	MI:1097	9606	bait	MI:0496	DSCR8	226	MI:1109	P04075	MI:1097	9606	prey	MI:0498	ALDOA	1.0E-4	485	1091
84458	MI:1109	Q96JN0	MI:1097	9606	bait	MI:0496	DSCR8	9049	MI:1109	O00170	MI:1097	9606	prey	MI:0498	AIP-1	0.1	128	993
84458	MI:1109	Q96JN0	MI:1097	9606	bait	MI:0496	DSCR8	472	MI:1109	Q13315	MI:1097	9606	prey	MI:0498	ATM	0.1	6140	9171
84458	MI:1109	Q96JN0	MI:1097	9606	bait	MI:0496	DSCR8	1982	MI:1109	P78344	MI:1097	9606	prey	MI:0498	EIF4G2	0.1	695	1191
84458	MI:1109	Q96JN0	MI:1097	9606	bait	MI:0496	DSCR8	64112	MI:1109	Q96BY2	MI:1097	9606	prey	MI:0498	MOAP1	0.1	263	877
84458	MI:1109	Q96JN0	MI:1097	9606	bait	MI:0496	DSCR8	4705	MI:1109	O95299	MI:1097	9606	prey	MI:0498	NDUFA10	0.1	188	1068
84458	MI:1109	Q96JN0	MI:1097	9606	bait	MI:0496	DSCR8	78997	MI:1109	Q96MZ0	MI:1097	9606	prey	MI:0498	GDAP1L1	0.1	18	534
84458	MI:1109	Q96JN0	MI:1097	9606	bait	MI:0496	DSCR8	63891	MI:1109	Q5XPI4	MI:1097	9606	prey	MI:0498	RNF123-1	10.0	2228	2762
84458	MI:1109	Q96JN0	MI:1097	9606	bait	MI:0496	DSCR8	8861	MI:1109	Q86U70	MI:1097	9606	prey	MI:0498	LDB1	0.1	0	373
84458	MI:1109	Q96JN0	MI:1097	9606	bait	MI:0496	DSCR8	64754	MI:1109	Q9H7B4	MI:1097	9606	prey	MI:0498	SMYD3	0.1	770	1186
84458	MI:1109	Q96JN0	MI:1097	9606	bait	MI:0496	DSCR8	9863	MI:1109	Q86UL8	MI:1097	9606	prey	MI:0498	MAGI2-1	0.1	1442	2514
84458	MI:1109	Q96JN0	MI:1097	9606	bait	MI:0496	DSCR8	6468	MI:1109	P57775	MI:1097	9606	prey	MI:0498	FBXW4	0.1	655	1001
84458	MI:1109	Q96JN0	MI:1097	9606	bait	MI:0496	DSCR8	10564	MI:1109	Q9Y6D5	MI:1097	9606	prey	MI:0498	ARFGEF2	0.1	4160	4645
84458	MI:1109	Q96JN0	MI:1097	9606	bait	MI:0496	DSCR8	4038	MI:1109	O75096	MI:1097	9606	prey	MI:0498	LRP4	0.1	3932	5718
84458	MI:1109	Q96JN0	MI:1097	9606	bait	MI:0496	DSCR8	85002	MI:1109	Q8N7N1	MI:1097	9606	prey	MI:0498	FAM86B1	0.1	356	693
84458	MI:1109	Q96JN0	MI:1097	9606	bait	MI:0496	DSCR8	414918	MI:1109	Q8NEG7	MI:1097	9606	prey	MI:0498	DENND6B	0.1	602	1020
84458	MI:1109	Q96JN0	MI:1097	9606	bait	MI:0496	DSCR8	392	MI:1109	Q07960	MI:1097	9606	prey	MI:0498	ARHGAP1	0.1	707	1079
84458	MI:1109	Q96JN0	MI:1097	9606	bait	MI:0496	DSCR8	3106	MI:1109	P01889	MI:1097	9606	prey	MI:0498	HLA-B	0.1	230	760
84458	MI:1109	Q96JN0	MI:1097	9606	bait	MI:0496	DSCR8	6389	MI:1109	P31040	MI:1097	9606	prey	MI:0498	SDHA	1.0E-4	932	1432
84458	MI:1109	Q96JN0	MI:1097	9606	bait	MI:0496	DSCR8	1786	MI:1109	P26358	MI:1097	9606	prey	MI:0498	DNMT1	0.1	3332	3830
84458	MI:1109	Q96JN0	MI:1097	9606	bait	MI:0496	DSCR8	23020	MI:1109	O75643	MI:1097	9606	prey	MI:0498	SNRNP200	0.1	4508	5483
84458	MI:1109	Q96JN0	MI:1097	9606	bait	MI:0496	DSCR8	53353	MI:1109	Q9NZR2	MI:1097	9606	prey	MI:0498	LRP1B	0.1	9239	9625
84458	MI:1109	Q96JN0	MI:1097	9606	bait	MI:0496	DSCR8	3313	MI:1109	P38646	MI:1097	9606	prey	MI:0498	HSPA9	1.0E-4	914	1621
84458	MI:1109	Q96JN0	MI:1097	9606	bait	MI:0496	DSCR8	5168	MI:1109	Q13822	MI:1097	9606	prey	MI:0498	ENPP2	0.1	2081	2748
84458	MI:1109	Q96JN0	MI:1097	9606	bait	MI:0496	DSCR8	9969	MI:1109	Q9UHV7	MI:1097	9606	prey	MI:0498	MED13	0.1	3911	4444
84458	MI:1109	Q96JN0	MI:1097	9606	bait	MI:0496	DSCR8	5091	MI:1109	P11498	MI:1097	9606	prey	MI:0498	PC	0.1	227	791
84458	MI:1109	Q96JN0	MI:1097	9606	bait	MI:0496	DSCR8	20	MI:1109	Q9BZC7	MI:1097	9606	prey	MI:0498	ABCA2	0.1	4796	5235
84458	MI:1109	Q96JN0	MI:1097	9606	bait	MI:0496	DSCR8	53616	MI:1109	Q9P0K1	MI:1097	9606	prey	MI:0498	ADAM22	0.1	104	656
84458	MI:1109	Q96JN0	MI:1097	9606	bait	MI:0496	DSCR8	79586	MI:1109	Q8IZ52	MI:1097	9606	prey	MI:0498	CHPF	1.0E-4	1376	1842
84458	MI:1109	Q96JN0	MI:1097	9606	bait	MI:0496	DSCR8	2314	MI:1109	Q13045	MI:1097	9606	prey	MI:0498	FLII	0.1	0	653
84458	MI:1109	Q96JN0	MI:1097	9606	bait	MI:0496	DSCR8	641371	MI:1109	Q86TX2	MI:1097	9606	prey	MI:0498	ACOT1	0.1	773	1226
84458	MI:1109	Q96JN0	MI:1097	9606	bait	MI:0496	DSCR8	58473	MI:1109	Q9UF11	MI:1097	9606	prey	MI:0498	PLEKHB1	1.0E-10	266	570
84458	MI:1109	Q96JN0	MI:1097	9606	bait	MI:0496	DSCR8	11078	MI:1109	Q9H2D6	MI:1097	9606	prey	MI:0498	TRIOBP-1	0.1	6575	7098
84458	MI:1109	Q96JN0	MI:1097	9606	bait	MI:0496	DSCR8	26033	MI:1109	Q5VV63	MI:1097	9606	prey	MI:0498	ATRNL1	0.1	1883	2626	2834	4140
84458	MI:1109	Q96JN0	MI:1097	9606	bait	MI:0496	DSCR8	8681	MI:1109	P0C869	MI:1097	9606	prey	MI:0498	JMJD7-PLA2G4B	0.1	5	640
84458	MI:1109	Q96JN0	MI:1097	9606	bait	MI:0496	DSCR8	54893	MI:1109	Q9NXD2	MI:1097	9606	prey	MI:0498	MTMR10	0.1	764	1685
84458	MI:1109	Q96JN0	MI:1097	9606	bait	MI:0496	DSCR8	1938	MI:1109	P13639	MI:1097	9606	prey	MI:0498	EEF2	1.0E-4	2018	2395
84458	MI:1109	Q96JN0	MI:1097	9606	bait	MI:0496	DSCR8	11010	MI:1109	P48060	MI:1097	9606	prey	MI:0498	GLIPR1	0.01	218	632
84458	MI:1109	Q96JN0	MI:1097	9606	bait	MI:0496	DSCR8	53407	MI:1109	Q9P2W9	MI:1097	9606	prey	MI:0498	STX18	0.1	239	527
84458	MI:1109	Q96JN0	MI:1097	9606	bait	MI:0496	DSCR8	7018	MI:1109	P02787	MI:1097	9606	prey	MI:0498	TF	1.0E-6	230	628
84458	MI:1109	Q96JN0	MI:1097	9606	bait	MI:0496	DSCR8	1780	MI:1109	O14576	MI:1097	9606	prey	MI:0498	DYNC1I1	1.0E-10	329	719
84458	MI:1109	Q96JN0	MI:1097	9606	bait	MI:0496	DSCR8	58487	MI:1109	Q9NS37	MI:1097	9606	prey	MI:0498	CREBZF	1.0	545	1065
84458	MI:1109	Q96JN0	MI:1097	9606	bait	MI:0496	DSCR8	101060022	MI:1109	-	MI:1097	9606	prey	MI:0498	LOC101060022-1	0.1	191	575
84458	MI:1109	Q96JN0	MI:1097	9606	bait	MI:0496	DSCR8	100526835	MI:1109	Q59H18	MI:1097	9606	prey	MI:0498	FPGT-TNNI3K	0.1	2207	2813
84458	MI:1109	Q96JN0	MI:1097	9606	bait	MI:0496	DSCR8	5711	MI:1109	Q16401	MI:1097	9606	prey	MI:0498	PSMD5	0.01	1223	1515
84458	MI:1109	Q96JN0	MI:1097	9606	bait	MI:0496	DSCR8	23077	MI:1109	O75592	MI:1097	9606	prey	MI:0498	MYCBP2	1.0E-4	9668	10311
84458	MI:1109	Q96JN0	MI:1097	9606	bait	MI:0496	DSCR8	27175	MI:1109	Q9NRH3	MI:1097	9606	prey	MI:0498	TUBG2	0.1	239	713
84458	MI:1109	Q96JN0	MI:1097	9606	bait	MI:0496	DSCR8	10446	MI:1109	O75325	MI:1097	9606	prey	MI:0498	LRRN2	0.1	635	1291
84458	MI:1109	Q96JN0	MI:1097	9606	bait	MI:0496	DSCR8	57559	MI:1109	Q96FJ0	MI:1097	9606	prey	MI:0498	STAMBPL1	0.1	338	955
84458	MI:1109	Q96JN0	MI:1097	9606	bait	MI:0496	DSCR8	89795	MI:1109	Q8IVL0	MI:1097	9606	prey	MI:0498	NAV3	0.1	6551	7064
84458	MI:1109	Q96JN0	MI:1097	9606	bait	MI:0496	DSCR8	27034	MI:1109	Q9UKU7	MI:1097	9606	prey	MI:0498	ACAD8	0.1	890	1305
84458	MI:1109	Q96JN0	MI:1097	9606	bait	MI:0496	DSCR8	2752	MI:1109	P15104	MI:1097	9606	prey	MI:0498	GLUL	1.0E-4	575	895
84458	MI:1109	Q96JN0	MI:1097	9606	bait	MI:0496	DSCR8	23	MI:1109	Q8NE71	MI:1097	9606	prey	MI:0498	ABCF1	0.1	1097	1667
84458	MI:1109	Q96JN0	MI:1097	9606	bait	MI:0496	DSCR8	526	MI:1109	P21281	MI:1097	9606	prey	MI:0498	ATP6V1B2	0.1	476	1072
84458	MI:1109	Q96JN0	MI:1097	9606	bait	MI:0496	DSCR8	9380	MI:1109	Q9UBQ7	MI:1097	9606	prey	MI:0498	GRHPR	1.0E-8	389	907
84458	MI:1109	Q96JN0	MI:1097	9606	bait	MI:0496	DSCR8	26297	MI:1109	Q9UGK8	MI:1097	9606	prey	MI:0498	SERGEF	0.1	65	604
84458	MI:1109	Q96JN0	MI:1097	9606	bait	MI:0496	DSCR8	23499	MI:1109	Q9UPN3	MI:1097	9606	prey	MI:0498	MACF1-1	0.1	4739	5435
84458	MI:1109	Q96JN0	MI:1097	9606	bait	MI:0496	DSCR8	5909	MI:1109	P47736	MI:1097	9606	prey	MI:0498	RAP1GAP	0.1	1019	1433
84458	MI:1109	Q96JN0	MI:1097	9606	bait	MI:0496	DSCR8	6872	MI:1109	P21675	MI:1097	9606	prey	MI:0498	TAF1	1.0	3815	4846
84458	MI:1109	Q96JN0	MI:1097	9606	bait	MI:0496	DSCR8	10576	MI:1109	P78371	MI:1097	9606	prey	MI:0498	CCT2	0.1	503	1307
84458	MI:1109	Q96JN0	MI:1097	9606	bait	MI:0496	DSCR8	506	MI:1109	P06576	MI:1097	9606	prey	MI:0498	ATP5B	0.1	50	886
84458	MI:1109	Q96JN0	MI:1097	9606	bait	MI:0496	DSCR8	22872	MI:1109	O94979	MI:1097	9606	prey	MI:0498	SEC31A	0.1	1646	2326
84458	MI:1109	Q96JN0	MI:1097	9606	bait	MI:0496	DSCR8	3340	MI:1109	P52848	MI:1097	9606	prey	MI:0498	NDST1-1	0.1	1091	1538
84458	MI:1109	Q96JN0	MI:1097	9606	bait	MI:0496	DSCR8	23170	MI:1109	Q14166	MI:1097	9606	prey	MI:0498	TTLL12	0.1	305	779
84458	MI:1109	Q96JN0	MI:1097	9606	bait	MI:0496	DSCR8	10987	MI:1109	Q92905	MI:1097	9606	prey	MI:0498	COPS5	10.0	128	877
84458	MI:1109	Q96JN0	MI:1097	9606	bait	MI:0496	DSCR8	64101	MI:1109	Q9HBW1	MI:1097	9606	prey	MI:0498	LRRC4	1.0E-6	872	1192
84458	MI:1109	Q96JN0	MI:1097	9606	bait	MI:0496	DSCR8	11097	MI:1109	O15504	MI:1097	9606	prey	MI:0498	prey340373 - Human	0.1	0	413
84458	MI:1109	Q96JN0	MI:1097	9606	bait	MI:0496	DSCR8	2760	MI:1109	P17900	MI:1097	9606	prey	MI:0498	GM2A	0.1	50	444
84458	MI:1109	Q96JN0	MI:1097	9606	bait	MI:0496	DSCR8	7531	MI:1109	P62258	MI:1097	9606	prey	MI:0498	YWHAE	1.0E-4	416	768
84458	MI:1109	Q96JN0	MI:1097	9606	bait	MI:0496	DSCR8	23499	MI:1109	Q9UPN3	MI:1097	9606	prey	MI:0498	MACF1	0.01	9278	9894
84458	MI:1109	Q96JN0	MI:1097	9606	bait	MI:0496	DSCR8	26160	MI:1109	Q9UG01	MI:1097	9606	prey	MI:0498	IFT172	0.1	2039	2698
84458	MI:1109	Q96JN0	MI:1097	9606	bait	MI:0496	DSCR8	5538	MI:1109	P50897	MI:1097	9606	prey	MI:0498	PPT1	0.1	263	833
84458	MI:1109	Q96JN0	MI:1097	9606	bait	MI:0496	DSCR8	27102	MI:1109	Q9BQI3	MI:1097	9606	prey	MI:0498	EIF2AK1	0.1	1001	1498
84458	MI:1109	Q96JN0	MI:1097	9606	bait	MI:0496	DSCR8	2346	MI:1109	Q04609	MI:1097	9606	prey	MI:0498	FOLH1	0.1	701	1376
84458	MI:1109	Q96JN0	MI:1097	9606	bait	MI:0496	DSCR8	6386	MI:1109	O00560	MI:1097	9606	prey	MI:0498	SDCBP	0.1	17	466
84458	MI:1109	Q96JN0	MI:1097	9606	bait	MI:0496	DSCR8	2931	MI:1109	P49840	MI:1097	9606	prey	MI:0498	GSK3A	0.1	749	1315
84458	MI:1109	Q96JN0	MI:1097	9606	bait	MI:0496	DSCR8	4897	MI:1109	Q92823	MI:1097	9606	prey	MI:0498	NRCAM	1.0E-4	1178	1379
84458	MI:1109	Q96JN0	MI:1097	9606	bait	MI:0496	DSCR8	2137	MI:1109	O43909	MI:1097	9606	prey	MI:0498	EXTL3	0.1	1904	2622
84458	MI:1109	Q96JN0	MI:1097	9606	bait	MI:0496	DSCR8	8506	MI:1109	P78357	MI:1097	9606	prey	MI:0498	CNTNAP1	0.1	2021	4155
84458	MI:1109	Q96JN0	MI:1097	9606	bait	MI:0496	DSCR8	23196	MI:1109	Q9NZB2	MI:1097	9606	prey	MI:0498	FAM120A	0.1	1463	1940
84458	MI:1109	Q96JN0	MI:1097	9606	bait	MI:0496	DSCR8	10048	MI:1109	Q96S59	MI:1097	9606	prey	MI:0498	RANBP9	10.0	662	1127
84458	MI:1109	Q96JN0	MI:1097	9606	bait	MI:0496	DSCR8	3075	MI:1109	P08603	MI:1097	9606	prey	MI:0498	CFH-1	0.1	899	1350
84458	MI:1109	Q96JN0	MI:1097	9606	bait	MI:0496	DSCR8	25791	MI:1109	Q8N5V2	MI:1097	9606	prey	MI:0498	NGEF	0.1	773	1077
84458	MI:1109	Q96JN0	MI:1097	9606	bait	MI:0496	DSCR8	10606	MI:1109	P22234	MI:1097	9606	prey	MI:0498	PAICS	0.1	254	718
84458	MI:1109	Q96JN0	MI:1097	9606	bait	MI:0496	DSCR8	5786	MI:1109	P18433	MI:1097	9606	prey	MI:0498	PTPRA	0.1	0	205
84458	MI:1109	Q96JN0	MI:1097	9606	bait	MI:0496	DSCR8	1200	MI:1109	O14773	MI:1097	9606	prey	MI:0498	TPP1	0.1	1304	1692
84458	MI:1109	Q96JN0	MI:1097	9606	bait	MI:0496	DSCR8	2987	MI:1109	Q16774	MI:1097	9606	prey	MI:0498	GUK1	0.1	176	657
84458	MI:1109	Q96JN0	MI:1097	9606	bait	MI:0496	DSCR8	114793	MI:1109	Q96PY5	MI:1097	9606	prey	MI:0498	FMNL2	0.1	2282	3188
84458	MI:1109	Q96JN0	MI:1097	9606	bait	MI:0496	DSCR8	285753	MI:1109	Q8IYX8	MI:1097	9606	prey	MI:0498	C6orf182	0.1	0	458
84458	MI:1109	Q96JN0	MI:1097	9606	bait	MI:0496	DSCR8	5159	MI:1109	P09619	MI:1097	9606	prey	MI:0498	PDGFRB	0.1	2120	2851
84458	MI:1109	Q96JN0	MI:1097	9606	bait	MI:0496	DSCR8	7266	MI:1109	Q99615	MI:1097	9606	prey	MI:0498	DNAJC7 var1	1.0	19	1485
84458	MI:1109	Q96JN0	MI:1097	9606	bait	MI:0496	DSCR8	60	MI:1109	P60709	MI:1097	9606	prey	MI:0498	ACTB	0.1	665	1128
84458	MI:1109	Q96JN0	MI:1097	9606	bait	MI:0496	DSCR8	11041	MI:1109	O43505	MI:1097	9606	prey	MI:0498	B3GNT1	1.0E-4	617	947
84458	MI:1109	Q96JN0	MI:1097	9606	bait	MI:0496	DSCR8	64223	MI:1109	Q9BVC4	MI:1097	9606	prey	MI:0498	MLST8	0.1	98	981
84458	MI:1109	Q96JN0	MI:1097	9606	bait	MI:0496	DSCR8	5910	MI:1109	P52306	MI:1097	9606	prey	MI:0498	RAP1GDS1	0.01	1109	1827
84458	MI:1109	Q96JN0	MI:1097	9606	bait	MI:0496	DSCR8	23523	MI:1109	Q9Y6J0	MI:1097	9606	prey	MI:0498	CABIN1	0.1	2093	2595
84458	MI:1109	Q96JN0	MI:1097	9606	bait	MI:0496	DSCR8	51148	MI:1109	Q5T4B2	MI:1097	9606	prey	MI:0498	CERCAM	0.1	179	461
84458	MI:1109	Q96JN0	MI:1097	9606	bait	MI:0496	DSCR8	1431	MI:1109	O75390	MI:1097	9606	prey	MI:0498	CS	1.0E-4	671	1401
257203	MI:1109	P59020	MI:1097	9606	bait	MI:0496	DSCR9	8897	MI:1109	Q13615	MI:1097	9606	prey	MI:0498	MTMR3	0.01	2870	3453
257203	MI:1109	P59020	MI:1097	9606	bait	MI:0496	DSCR9	23499	MI:1109	Q9UPN3	MI:1097	9606	prey	MI:0498	MACF1	0.1	12167	12707
257203	MI:1109	P59020	MI:1097	9606	bait	MI:0496	DSCR9	9603	MI:1109	Q9Y4A8	MI:1097	9606	prey	MI:0498	NFE2L3	0.01	1544	2059
257203	MI:1109	P59020	MI:1097	9606	bait	MI:0496	DSCR9	11078	MI:1109	Q9H2D6	MI:1097	9606	prey	MI:0498	TRIOBP	0.01	1436	1959
257203	MI:1109	P59020	MI:1097	9606	bait	MI:0496	DSCR9	143686	MI:1109	P58005	MI:1097	9606	prey	MI:0498	SESN3	0.01	821	1479
257203	MI:1109	P59020	MI:1097	9606	bait	MI:0496	DSCR9	55206	MI:1109	A3KN83	MI:1097	9606	prey	MI:0498	SBNO1	0.1	695	1528
257203	MI:1109	P59020	MI:1097	9606	bait	MI:0496	DSCR9	6711	MI:1109	Q01082	MI:1097	9606	prey	MI:0498	SPTBN1 var1	0.1	5642	6229
257203	MI:1109	P59020	MI:1097	9606	bait	MI:0496	DSCR9	2140	MI:1109	Q99504	MI:1097	9606	prey	MI:0498	EYA3	0.01	587	1280
257203	MI:1109	P59020	MI:1097	9606	bait	MI:0496	DSCR9	54870	MI:1109	Q2TAL8	MI:1097	9606	prey	MI:0498	FLJ20259	0.1	1334	1958
257203	MI:1109	P59020	MI:1097	9606	bait	MI:0496	DSCR9	63974	MI:1109	Q96NK8	MI:1097	9606	prey	MI:0498	NEUROD6	0.1	437	932
257203	MI:1109	P59020	MI:1097	9606	bait	MI:0496	DSCR9	4686	MI:1109	Q09161	MI:1097	9606	prey	MI:0498	NCBP1	0.1	2054	2371
257203	MI:1109	P59020	MI:1097	9606	bait	MI:0496	DSCR9	1508	MI:1109	P07858	MI:1097	9606	prey	MI:0498	CTSB	1.0E-4	166	568
257203	MI:1109	P59020	MI:1097	9606	bait	MI:0496	DSCR9	28964	MI:1109	Q9Y2X7	MI:1097	9606	prey	MI:0498	GIT1	0.1	353	1073
257203	MI:1109	P59020	MI:1097	9606	bait	MI:0496	DSCR9	89781	MI:1109	Q9NQG7	MI:1097	9606	prey	MI:0498	HPS4	0.1	1427	2054
257203	MI:1109	P59020	MI:1097	9606	bait	MI:0496	DSCR9	4038	MI:1109	O75096	MI:1097	9606	prey	MI:0498	LRP4	0.01	2054	2663	1031	1489
257203	MI:1109	P59020	MI:1097	9606	bait	MI:0496	DSCR9	84436	MI:1109	Q3MIS6	MI:1097	9606	prey	MI:0498	ZNF528	0.1	1283	1709
257203	MI:1109	P59020	MI:1097	9606	bait	MI:0496	DSCR9	1315	MI:1109	P53618	MI:1097	9606	prey	MI:0498	COPB1	0.1	422	2537
257203	MI:1109	P59020	MI:1097	9606	bait	MI:0496	DSCR9	4008	MI:1109	Q8WWI1	MI:1097	9606	prey	MI:0498	LMO7	0.1	104	922
257203	MI:1109	P59020	MI:1097	9606	bait	MI:0496	DSCR9	51523	MI:1109	Q7LFL8	MI:1097	9606	prey	MI:0498	HSPC195	1.0	278	597
257203	MI:1109	P59020	MI:1097	9606	bait	MI:0496	DSCR9	2335	MI:1109	P02751	MI:1097	9606	prey	MI:0498	FN1 var1	0.1	50	740
257203	MI:1109	P59020	MI:1097	9606	bait	MI:0496	DSCR9	7204	MI:1109	O75962	MI:1097	9606	prey	MI:0498	TRIO	0.1	523	1699	5738	6301
257203	MI:1109	P59020	MI:1097	9606	bait	MI:0496	DSCR9	10013	MI:1109	Q9UBN7	MI:1097	9606	prey	MI:0498	HDAC6	0.01	3184	3534
257203	MI:1109	P59020	MI:1097	9606	bait	MI:0496	DSCR9	1808	MI:1109	Q16555	MI:1097	9606	prey	MI:0498	DPYSL2	0.1	212	992
257203	MI:1109	P59020	MI:1097	9606	bait	MI:0496	DSCR9	5708	MI:1109	Q13200	MI:1097	9606	prey	MI:0498	PSMD2	0.1	86	839
257203	MI:1109	P59020	MI:1097	9606	bait	MI:0496	DSCR9	55764	MI:1109	Q9HBG6	MI:1097	9606	prey	MI:0498	IFT122-1	0.1	2147	3036
257203	MI:1109	P59020	MI:1097	9606	bait	MI:0496	DSCR9	80204	MI:1109	Q86XK2	MI:1097	9606	prey	MI:0498	FBXO11	1.0E-6	215	776
257203	MI:1109	P59020	MI:1097	9606	bait	MI:0496	DSCR9	11127	MI:1109	Q9Y496	MI:1097	9606	prey	MI:0498	KIF3A-1	1.0	1556	2100
257203	MI:1109	P59020	MI:1097	9606	bait	MI:0496	DSCR9	58473	MI:1109	Q9UF11	MI:1097	9606	prey	MI:0498	PLEKHB1	1.0E-26	260	484
257203	MI:1109	P59020	MI:1097	9606	bait	MI:0496	DSCR9	27018	MI:1109	Q00994	MI:1097	9606	prey	MI:0498	NGFRAP1	0.1	80	306
257203	MI:1109	P59020	MI:1097	9606	bait	MI:0496	DSCR9	8404	MI:1109	Q14515	MI:1097	9606	prey	MI:0498	SPARCL1	1.0E-60	1340	1913
257203	MI:1109	P59020	MI:1097	9606	bait	MI:0496	DSCR9	22803	MI:1109	Q9H0D6	MI:1097	9606	prey	MI:0498	XRN2	0.1	1373	2024
257203	MI:1109	P59020	MI:1097	9606	bait	MI:0496	DSCR9	22909	MI:1109	Q9Y2M0	MI:1097	9606	prey	MI:0498	MTMR15	0.1	953	2065
257203	MI:1109	P59020	MI:1097	9606	bait	MI:0496	DSCR9	5365	MI:1109	Q9ULL4	MI:1097	9606	prey	MI:0498	PLXNB3	0.1	1703	2117
257203	MI:1109	P59020	MI:1097	9606	bait	MI:0496	DSCR9	547	MI:1109	Q12756	MI:1097	9606	prey	MI:0498	KIF1A	1.0E-6	1781	2213
257203	MI:1109	P59020	MI:1097	9606	bait	MI:0496	DSCR9	5927	MI:1109	P29375	MI:1097	9606	prey	MI:0498	KDM5A	0.1	2120	5073
257203	MI:1109	P59020	MI:1097	9606	bait	MI:0496	DSCR9	7407	MI:1109	P26640	MI:1097	9606	prey	MI:0498	VARS	0.01	740	1420
257203	MI:1109	P59020	MI:1097	9606	bait	MI:0496	DSCR9	57180	MI:1109	Q9P1U1	MI:1097	9606	prey	MI:0498	ACTR3B	0.1	0	352
257203	MI:1109	P59020	MI:1097	9606	bait	MI:0496	DSCR9	577	MI:1109	O60242	MI:1097	9606	prey	MI:0498	BAI3	0.1	1469	1994
257203	MI:1109	P59020	MI:1097	9606	bait	MI:0496	DSCR9	23213	MI:1109	Q8IWU6	MI:1097	9606	prey	MI:0498	SULF1	0.01	1988	2459
257203	MI:1109	P59020	MI:1097	9606	bait	MI:0496	DSCR9	51542	MI:1109	Q9P1Q0	MI:1097	9606	prey	MI:0498	VPS54	0.1	461	1949
257203	MI:1109	P59020	MI:1097	9606	bait	MI:0496	DSCR9	57326	MI:1109	Q96AQ6	MI:1097	9606	prey	MI:0498	HPIP	0.1	1505	2177
257203	MI:1109	P59020	MI:1097	9606	bait	MI:0496	DSCR9	30849	MI:1109	Q99570	MI:1097	9606	prey	MI:0498	PIK3R4	0.1	512	990
257203	MI:1109	P59020	MI:1097	9606	bait	MI:0496	DSCR9	5096	MI:1109	P05166	MI:1097	9606	prey	MI:0498	PCCB	0.01	707	1474
257203	MI:1109	P59020	MI:1097	9606	bait	MI:0496	DSCR9	27131	MI:1109	Q9Y5X3	MI:1097	9606	prey	MI:0498	SNX5_var2	0.1	0	941
257203	MI:1109	P59020	MI:1097	9606	bait	MI:0496	DSCR9	10081	MI:1109	Q8N8D1	MI:1097	9606	prey	MI:0498	PDCD7	0.1	869	1415
257203	MI:1109	P59020	MI:1097	9606	bait	MI:0496	DSCR9	11095	MI:1109	Q9UP79	MI:1097	9606	prey	MI:0498	ADAMTS8	0.01	1022	1548
257203	MI:1109	P59020	MI:1097	9606	bait	MI:0496	DSCR9	1200	MI:1109	O14773	MI:1097	9606	prey	MI:0498	TPP1	0.1	1304	1690
257203	MI:1109	P59020	MI:1097	9606	bait	MI:0496	DSCR9	5062	MI:1109	Q13177	MI:1097	9606	prey	MI:0498	PAK2	0.1	596	1320
257203	MI:1109	P59020	MI:1097	9606	bait	MI:0496	DSCR9	152789	MI:1109	Q96N16	MI:1097	9606	prey	MI:0498	JAKMIP1	1.0E-6	1016	1502
257203	MI:1109	P59020	MI:1097	9606	bait	MI:0496	DSCR9	10256	MI:1109	Q969H4	MI:1097	9606	prey	MI:0498	CNKSR1	0.1	47	656
257203	MI:1109	P59020	MI:1097	9606	bait	MI:0496	DSCR9	6804	MI:1109	Q16623	MI:1097	9606	prey	MI:0498	STX1A	0.1	242	759
257203	MI:1109	P59020	MI:1097	9606	bait	MI:0496	DSCR9	55031	MI:1109	Q96K76	MI:1097	9606	prey	MI:0498	USP47	0.01	122	898
257203	MI:1109	P59020	MI:1097	9606	bait	MI:0496	DSCR9	10445	MI:1109	Q96EZ8	MI:1097	9606	prey	MI:0498	MCRS1	0.1	689	1389
257203	MI:1109	P59020	MI:1097	9606	bait	MI:0496	DSCR9	64428	MI:1109	Q9H6Q4	MI:1097	9606	prey	MI:0498	NARFL	0.1	782	1431
257203	MI:1109	P59020	MI:1097	9606	bait	MI:0496	DSCR9	5058	MI:1109	Q13153	MI:1097	9606	prey	MI:0498	PAK1	1.0E-6	725	1442
257203	MI:1109	P59020	MI:1097	9606	bait	MI:0496	DSCR9	3190	MI:1109	P61978	MI:1097	9606	prey	MI:0498	HNRNPK	0.1	563	1095
257203	MI:1109	P59020	MI:1097	9606	bait	MI:0496	DSCR9	25814	MI:1109	Q9UBB4	MI:1097	9606	prey	MI:0498	ATXN10	0.1	602	1168
257203	MI:1109	P59020	MI:1097	9606	bait	MI:0496	DSCR9	26993	MI:1109	Q9ULX6	MI:1097	9606	prey	MI:0498	AKAP8L	0.1	149	825
257203	MI:1109	P59020	MI:1097	9606	bait	MI:0496	DSCR9	55975	MI:1109	Q8IXQ5	MI:1097	9606	prey	MI:0498	KLHL7	0.1	188	824
257203	MI:1109	P59020	MI:1097	9606	bait	MI:0496	DSCR9	85363	MI:1109	Q9C035	MI:1097	9606	prey	MI:0498	TRIM5	0.01	236	1044
257203	MI:1109	P59020	MI:1097	9606	bait	MI:0496	DSCR9	54681	MI:1109	Q9NXG6	MI:1097	9606	prey	MI:0498	P4HTM	0.1	518	1114
257203	MI:1109	P59020	MI:1097	9606	bait	MI:0496	DSCR9	10617	MI:1109	O95630	MI:1097	9606	prey	MI:0498	STAMBP	1.0E-6	251	1013
257203	MI:1109	P59020	MI:1097	9606	bait	MI:0496	DSCR9	55135	MI:1109	Q9BUR4	MI:1097	9606	prey	MI:0498	WRAP53	0.1	329	772
257203	MI:1109	P59020	MI:1097	9606	bait	MI:0496	DSCR9	667	MI:1109	Q03001	MI:1097	9606	prey	MI:0498	DST-1	0.1	12047	13096	2552	4041
257203	MI:1109	P59020	MI:1097	9606	bait	MI:0496	DSCR9	631	MI:1109	Q12934	MI:1097	9606	prey	MI:0498	BFSP1	0.01	320	1074
257203	MI:1109	P59020	MI:1097	9606	bait	MI:0496	DSCR9	9806	MI:1109	Q92563	MI:1097	9606	prey	MI:0498	SPOCK2	0.1	356	1036
257203	MI:1109	P59020	MI:1097	9606	bait	MI:0496	DSCR9	81	MI:1109	O43707	MI:1097	9606	prey	MI:0498	ACTN4	0.1	1415	2188
257203	MI:1109	P59020	MI:1097	9606	bait	MI:0496	DSCR9	23077	MI:1109	O75592	MI:1097	9606	prey	MI:0498	MYCBP2	1.0E-5	9347	10346
257203	MI:1109	P59020	MI:1097	9606	bait	MI:0496	DSCR9	58487	MI:1109	Q9NS37	MI:1097	9606	prey	MI:0498	CREBZF	1.0	389	1065
257203	MI:1109	P59020	MI:1097	9606	bait	MI:0496	DSCR9	55577	MI:1109	Q9UJ70	MI:1097	9606	prey	MI:0498	NAGK	1.0	398	1173
257203	MI:1109	P59020	MI:1097	9606	bait	MI:0496	DSCR9	22911	MI:1109	O94967	MI:1097	9606	prey	MI:0498	WDR47	0.1	62	899
257203	MI:1109	P59020	MI:1097	9606	bait	MI:0496	DSCR9	9659	MI:1109	Q5VU43	MI:1097	9606	prey	MI:0498	PDE4DIP	0.1	0	878
257203	MI:1109	P59020	MI:1097	9606	bait	MI:0496	DSCR9	4713	MI:1109	P17568	MI:1097	9606	prey	MI:0498	NDUFB7	0.1	0	380
257203	MI:1109	P59020	MI:1097	9606	bait	MI:0496	DSCR9	55870	MI:1109	Q9NR48	MI:1097	9606	prey	MI:0498	ASH1L	0.1	6302	8895
257203	MI:1109	P59020	MI:1097	9606	bait	MI:0496	DSCR9	54969	MI:1109	Q9NWY4	MI:1097	9606	prey	MI:0498	C4orf27	0.1	5	443
257203	MI:1109	P59020	MI:1097	9606	bait	MI:0496	DSCR9	8233	MI:1109	Q15696	MI:1097	9606	prey	MI:0498	ZRSR2	0.1	251	1259
257203	MI:1109	P59020	MI:1097	9606	bait	MI:0496	DSCR9	7251	MI:1109	Q99816	MI:1097	9606	prey	MI:0498	TSG101	0.01	511	1057
257203	MI:1109	P59020	MI:1097	9606	bait	MI:0496	DSCR9	55827	MI:1109	Q58WW2	MI:1097	9606	prey	MI:0498	DCAF6	1.0E-6	1889	2484
257203	MI:1109	P59020	MI:1097	9606	bait	MI:0496	DSCR9	9605	MI:1109	Q9Y2B5	MI:1097	9606	prey	MI:0498	C16orf7	0.01	1103	1475
257203	MI:1109	P59020	MI:1097	9606	bait	MI:0496	DSCR9	23299	MI:1109	Q8TD16	MI:1097	9606	prey	MI:0498	BICD2	0.1	998	1677
257203	MI:1109	P59020	MI:1097	9606	bait	MI:0496	DSCR9	9921	MI:1109	Q8N5U6	MI:1097	9606	prey	MI:0498	RNF10	1.0	80	821
257203	MI:1109	P59020	MI:1097	9606	bait	MI:0496	DSCR9	10933	MI:1109	Q9UBU8	MI:1097	9606	prey	MI:0498	MORF4L1	1.0E-6	242	894
257203	MI:1109	P59020	MI:1097	9606	bait	MI:0496	DSCR9	60	MI:1109	P60709	MI:1097	9606	prey	MI:0498	ACTB	0.1	272	961
257203	MI:1109	P59020	MI:1097	9606	bait	MI:0496	DSCR9	9101	MI:1109	P40818	MI:1097	9606	prey	MI:0498	USP8	0.1	2003	2675
257203	MI:1109	P59020	MI:1097	9606	bait	MI:0496	DSCR9	25836	MI:1109	Q6KC79	MI:1097	9606	prey	MI:0498	NIPBL	0.1	3329	4226
257203	MI:1109	P59020	MI:1097	9606	bait	MI:0496	DSCR9	5700	MI:1109	P62191	MI:1097	9606	prey	MI:0498	PSMC1	0.1	41	791
257203	MI:1109	P59020	MI:1097	9606	bait	MI:0496	DSCR9	4929	MI:1109	P43354	MI:1097	9606	prey	MI:0498	NR4A2	0.1	650	1547
257203	MI:1109	P59020	MI:1097	9606	bait	MI:0496	DSCR9	10253	MI:1109	O43597	MI:1097	9606	prey	MI:0498	SPRY2	0.1	212	814
257203	MI:1109	P59020	MI:1097	9606	bait	MI:0496	DSCR9	226	MI:1109	P04075	MI:1097	9606	prey	MI:0498	ALDOA	0.1	362	871
257203	MI:1109	P59020	MI:1097	9606	bait	MI:0496	DSCR9	26960	MI:1109	Q8NFP9	MI:1097	9606	prey	MI:0498	NBEA	0.1	86	1896
257203	MI:1109	P59020	MI:1097	9606	bait	MI:0496	DSCR9	64122	MI:1109	Q9H479	MI:1097	9606	prey	MI:0498	FN3K	0.1	365	784
257203	MI:1109	P59020	MI:1097	9606	bait	MI:0496	DSCR9	54433	MI:1109	Q9NY12	MI:1097	9606	prey	MI:0498	GAR1	0.1	224	646
257203	MI:1109	P59020	MI:1097	9606	bait	MI:0496	DSCR9	79828	MI:1109	Q9H825	MI:1097	9606	prey	MI:0498	METTL8	0.01	302	912
257203	MI:1109	P59020	MI:1097	9606	bait	MI:0496	DSCR9	56949	MI:1109	Q9HCS7	MI:1097	9606	prey	MI:0498	XAB2	1.0	752	1691
257203	MI:1109	P59020	MI:1097	9606	bait	MI:0496	DSCR9	23345	MI:1109	Q8NF91	MI:1097	9606	prey	MI:0498	SYNE1 var1	0.1	23627	24477
257203	MI:1109	P59020	MI:1097	9606	bait	MI:0496	DSCR9	23032	MI:1109	Q8TEY7	MI:1097	9606	prey	MI:0498	USP33	0.1	0	812
257203	MI:1109	P59020	MI:1097	9606	bait	MI:0496	DSCR9	114928	MI:1109	Q96D09	MI:1097	9606	prey	MI:0498	GPRASP2	1.0E-4	1550	2189
257203	MI:1109	P59020	MI:1097	9606	bait	MI:0496	DSCR9	9989	MI:1109	Q8TF05	MI:1097	9606	prey	MI:0498	PPP4R1	0.1	1775	2853
257203	MI:1109	P59020	MI:1097	9606	bait	MI:0496	DSCR9	91694	MI:1109	Q17RB8	MI:1097	9606	prey	MI:0498	LONRF1	0.1	1136	1903
257203	MI:1109	P59020	MI:1097	9606	bait	MI:0496	DSCR9	80199	MI:1109	Q9BT04	MI:1097	9606	prey	MI:0498	FUZ	1.0E-8	1047	1257
257203	MI:1109	P59020	MI:1097	9606	bait	MI:0496	DSCR9	145282	MI:1109	Q8TD10	MI:1097	9606	prey	MI:0498	MIPOL1	0.1	194	796
257203	MI:1109	P59020	MI:1097	9606	bait	MI:0496	DSCR9	222194	MI:1109	Q6PCB5	MI:1097	9606	prey	MI:0498	RSBN1L	0.1	665	1571
257203	MI:1109	P59020	MI:1097	9606	bait	MI:0496	DSCR9	2983	MI:1109	Q02153	MI:1097	9606	prey	MI:0498	GUCY1B3	0.1	636	1367
257203	MI:1109	P59020	MI:1097	9606	bait	MI:0496	DSCR9	5573	MI:1109	P10644	MI:1097	9606	prey	MI:0498	PRKAR1A	1.0	0	641
257203	MI:1109	P59020	MI:1097	9606	bait	MI:0496	DSCR9	4848	MI:1109	Q9NZN8	MI:1097	9606	prey	MI:0498	CNOT2	0.1	650	1623
257203	MI:1109	P59020	MI:1097	9606	bait	MI:0496	DSCR9	23281	MI:1109	Q5JR59	MI:1097	9606	prey	MI:0498	MTUS2	0.01	2843	3419
257203	MI:1109	P59020	MI:1097	9606	bait	MI:0496	DSCR9	51148	MI:1109	Q5T4B2	MI:1097	9606	prey	MI:0498	CERCAM	0.01	0	359
257203	MI:1109	P59020	MI:1097	9606	bait	MI:0496	DSCR9	51130	MI:1109	Q9Y575	MI:1097	9606	prey	MI:0498	ASB3	0.1	0	922
257203	MI:1109	P59020	MI:1097	9606	bait	MI:0496	DSCR9	11196	MI:1109	Q9Y6Y8	MI:1097	9606	prey	MI:0498	SEC23IP	0.01	653	1637
257203	MI:1109	P59020	MI:1097	9606	bait	MI:0496	DSCR9	146330	MI:1109	Q8N461	MI:1097	9606	prey	MI:0498	FBXL16	0.1	1001	1408
257203	MI:1109	P59020	MI:1097	9606	bait	MI:0496	DSCR9	55512	MI:1109	Q9NY59	MI:1097	9606	prey	MI:0498	SMPD3	0.1	839	1276
257203	MI:1109	P59020	MI:1097	9606	bait	MI:0496	DSCR9	4705	MI:1109	O95299	MI:1097	9606	prey	MI:0498	NDUFA10	1.0E-4	248	604
257203	MI:1109	P59020	MI:1097	9606	bait	MI:0496	DSCR9	1191	MI:1109	P10909	MI:1097	9606	prey	MI:0498	CLU	1.0E-72	236	644
257203	MI:1109	P59020	MI:1097	9606	bait	MI:0496	DSCR9	6897	MI:1109	P26639	MI:1097	9606	prey	MI:0498	TARS	0.01	47	728
257203	MI:1109	P59020	MI:1097	9606	bait	MI:0496	DSCR9	9463	MI:1109	Q9NRD5	MI:1097	9606	prey	MI:0498	PICK1	1.0	0	1248
257203	MI:1109	P59020	MI:1097	9606	bait	MI:0496	DSCR9	57348	MI:1109	Q9H313	MI:1097	9606	prey	MI:0498	TTYH1	0.01	764	1353
257203	MI:1109	P59020	MI:1097	9606	bait	MI:0496	DSCR9	1951	MI:1109	Q9NYQ7	MI:1097	9606	prey	MI:0498	CELSR3	0.1	5888	6303
257203	MI:1109	P59020	MI:1097	9606	bait	MI:0496	DSCR9	9320	MI:1109	Q14669	MI:1097	9606	prey	MI:0498	TRIP12	1.0	1214	1877
257203	MI:1109	P59020	MI:1097	9606	bait	MI:0496	DSCR9	1778	MI:1109	Q14204	MI:1097	9606	prey	MI:0498	DYNC1H1	0.1	10238	10646
257203	MI:1109	P59020	MI:1097	9606	bait	MI:0496	DSCR9	8030	MI:1109	Q16204	MI:1097	9606	prey	MI:0498	CCDC6	0.1	176	795
257203	MI:1109	P59020	MI:1097	9606	bait	MI:0496	DSCR9	64750	MI:1109	Q9HAU4	MI:1097	9606	prey	MI:0498	SMURF2	0.1	743	1156
257203	MI:1109	P59020	MI:1097	9606	bait	MI:0496	DSCR9	80351	MI:1109	Q9H2K2	MI:1097	9606	prey	MI:0498	TNKS2	1.0	203	1672
257203	MI:1109	P59020	MI:1097	9606	bait	MI:0496	DSCR9	80232	MI:1109	Q9H7D7	MI:1097	9606	prey	MI:0498	WDR26 var1	0.1	311	1481
257203	MI:1109	P59020	MI:1097	9606	bait	MI:0496	DSCR9	79158	MI:1109	Q3T906	MI:1097	9606	prey	MI:0498	GNPTAB	1.0E-6	2672	3244
257203	MI:1109	P59020	MI:1097	9606	bait	MI:0496	DSCR9	1615	MI:1109	P14868	MI:1097	9606	prey	MI:0498	DARS	0.01	8	1388
257203	MI:1109	P59020	MI:1097	9606	bait	MI:0496	DSCR9	83737	MI:1109	Q96J02	MI:1097	9606	prey	MI:0498	ITCH	0.1	1286	1818
257203	MI:1109	P59020	MI:1097	9606	bait	MI:0496	DSCR9	2137	MI:1109	O43909	MI:1097	9606	prey	MI:0498	EXTL3	0.1	1835	2615
257203	MI:1109	P59020	MI:1097	9606	bait	MI:0496	DSCR9	161742	MI:1109	Q7Z699	MI:1097	9606	prey	MI:0498	SPRED1	1.0E-11	869	1335
257203	MI:1109	P59020	MI:1097	9606	bait	MI:0496	DSCR9	51138	MI:1109	Q9BT78	MI:1097	9606	prey	MI:0498	COPS4	0.1	95	1040
257203	MI:1109	P59020	MI:1097	9606	bait	MI:0496	DSCR9	5909	MI:1109	P47736	MI:1097	9606	prey	MI:0498	RAP1GAP	0.1	998	1409
257203	MI:1109	P59020	MI:1097	9606	bait	MI:0496	DSCR9	972	MI:1109	P04233	MI:1097	9606	prey	MI:0498	CD74	0.1	215	782
257203	MI:1109	P59020	MI:1097	9606	bait	MI:0496	DSCR9	57169	MI:1109	Q9P2E3	MI:1097	9606	prey	MI:0498	ZNFX1	0.01	398	1259
257203	MI:1109	P59020	MI:1097	9606	bait	MI:0496	DSCR9	84893	MI:1109	Q8NFZ0	MI:1097	9606	prey	MI:0498	FBXO18	0.1	341	1144
257203	MI:1109	P59020	MI:1097	9606	bait	MI:0496	DSCR9	9905	MI:1109	O43147	MI:1097	9606	prey	MI:0498	RUTBC1	0.1	2033	2723
257203	MI:1109	P59020	MI:1097	9606	bait	MI:0496	DSCR9	4973	MI:1109	P78380	MI:1097	9606	prey	MI:0498	OLR1	0.1	173	746
257203	MI:1109	P59020	MI:1097	9606	bait	MI:0496	DSCR9	1213	MI:1109	Q00610	MI:1097	9606	prey	MI:0498	CLTC	1.0	3707	4763
257203	MI:1109	P59020	MI:1097	9606	bait	MI:0496	DSCR9	64743	MI:1109	Q9H1Z4	MI:1097	9606	prey	MI:0498	WDR13	0.1	297	850
257203	MI:1109	P59020	MI:1097	9606	bait	MI:0496	DSCR9	115752	MI:1109	Q8TF46	MI:1097	9606	prey	MI:0498	DIS3L-1	0.1	2729	3080
257203	MI:1109	P59020	MI:1097	9606	bait	MI:0496	DSCR9	8997	MI:1109	O60229	MI:1097	9606	prey	MI:0498	KALRN	0.1	2864	4080	1847	2192
257203	MI:1109	P59020	MI:1097	9606	bait	MI:0496	DSCR9	1654	MI:1109	O00571	MI:1097	9606	prey	MI:0498	DDX3X	0.1	68	947
257203	MI:1109	P59020	MI:1097	9606	bait	MI:0496	DSCR9	53339	MI:1109	Q9H0C5	MI:1097	9606	prey	MI:0498	BTBD1	1.0E-8	293	958
257203	MI:1109	P59020	MI:1097	9606	bait	MI:0496	DSCR9	2202	MI:1109	Q12805	MI:1097	9606	prey	MI:0498	EFEMP1	0.01	602	1173
257203	MI:1109	P59020	MI:1097	9606	bait	MI:0496	DSCR9	4677	MI:1109	O43776	MI:1097	9606	prey	MI:0498	NARS	1.0E-4	251	1052
257203	MI:1109	P59020	MI:1097	9606	bait	MI:0496	DSCR9	3301	MI:1109	P31689	MI:1097	9606	prey	MI:0498	DNAJA1	0.1	119	1046
257203	MI:1109	P59020	MI:1097	9606	bait	MI:0496	DSCR9	10989	MI:1109	Q16891	MI:1097	9606	prey	MI:0498	IMMT	0.1	1745	2277
1859	MI:1109	Q13627	MI:1097	9606	bait	MI:0496	DYRK1A	54476	MI:1109	Q9NWF9	MI:1097	9606	prey	MI:0498	RNF216	0.1	1593	2151
1859	MI:1109	Q13627	MI:1097	9606	bait	MI:0496	DYRK1A	4054	MI:1109	Q9NS15	MI:1097	9606	prey	MI:0498	LTBP3	0.1	2357	2925
1859	MI:1109	Q13627	MI:1097	9606	bait	MI:0496	DYRK1A	8434	MI:1109	O95980	MI:1097	9606	prey	MI:0498	RECK	0.01	1736	2257
1859	MI:1109	Q13627	MI:1097	9606	bait	MI:0496	DYRK1A	23040	MI:1109	Q9UL68	MI:1097	9606	prey	MI:0498	MYT1L	0.001	3068	3555
1859	MI:1109	Q13627	MI:1097	9606	bait	MI:0496	DYRK1A	5329	MI:1109	Q03405	MI:1097	9606	prey	MI:0498	PLAUR	0.1	545	977
1859	MI:1109	Q13627	MI:1097	9606	bait	MI:0496	DYRK1A	159195	MI:1109	Q70EL1	MI:1097	9606	prey	MI:0498	USP54	1.0E-10	3863	4233
1859	MI:1109	Q13627	MI:1097	9606	bait	MI:0496	DYRK1A	8754	MI:1109	Q13443	MI:1097	9606	prey	MI:0498	ADAM9	0.01	977	1554
1859	MI:1109	Q13627	MI:1097	9606	bait	MI:0496	DYRK1A	11197	MI:1109	Q9Y5W5	MI:1097	9606	prey	MI:0498	WIF1	0.1	302	837
1859	MI:1109	Q13627	MI:1097	9606	bait	MI:0496	DYRK1A	26033	MI:1109	Q5VV63	MI:1097	9606	prey	MI:0498	ATRNL1	0.001	2981	3468
1859	MI:1109	Q13627	MI:1097	9606	bait	MI:0496	DYRK1A	4036	MI:1109	P98164	MI:1097	9606	prey	MI:0498	LRP2	0.01	3578	4188
1859	MI:1109	Q13627	MI:1097	9606	bait	MI:0496	DYRK1A	4864	MI:1109	O15118	MI:1097	9606	prey	MI:0498	NPC1	0.1	131	724
1859	MI:1109	Q13627	MI:1097	9606	bait	MI:0496	DYRK1A	9736	MI:1109	Q70CQ2	MI:1097	9606	prey	MI:0498	USP34	0.1	2249	3407
1859	MI:1109	Q13627	MI:1097	9606	bait	MI:0496	DYRK1A	161742	MI:1109	Q7Z699	MI:1097	9606	prey	MI:0498	SPRED1	1.0E-15	1046	1335
1859	MI:1109	Q13627	MI:1097	9606	bait	MI:0496	DYRK1A	55182	MI:1109	Q5VTB9	MI:1097	9606	prey	MI:0498	FLJ10597	0.1	1160	1701
1859	MI:1109	Q13627	MI:1097	9606	bait	MI:0496	DYRK1A	29102	MI:1109	Q9NRR4	MI:1097	9606	prey	MI:0498	RNASEN	1.0E-7	1064	1717
1859	MI:1109	Q13627	MI:1097	9606	bait	MI:0496	DYRK1A	3840	MI:1109	O00629	MI:1097	9606	prey	MI:0498	KPNA4	1.0	59	1199
1859	MI:1109	Q13627	MI:1097	9606	bait	MI:0496	DYRK1A	8718	MI:1109	Q93038	MI:1097	9606	prey	MI:0498	TNFRSF25	0.01	173	546
1859	MI:1109	Q13627	MI:1097	9606	bait	MI:0496	DYRK1A	9510	MI:1109	Q9UHI8	MI:1097	9606	prey	MI:0498	ADAMTS1	0.1	1253	2025
1859	MI:1109	Q13627	MI:1097	9606	bait	MI:0496	DYRK1A	23085	MI:1109	Q8IUD2	MI:1097	9606	prey	MI:0498	ERC1	0.1	0	988
1859	MI:1109	Q13627	MI:1097	9606	bait	MI:0496	DYRK1A	51307	MI:1109	Q9NYF3	MI:1097	9606	prey	MI:0498	FAM53C	1.0E-24	1016	1179
1859	MI:1109	Q13627	MI:1097	9606	bait	MI:0496	DYRK1A	1826	MI:1109	O60469	MI:1097	9606	prey	MI:0498	DSCAM	0.1	5264	5761
1859	MI:1109	Q13627	MI:1097	9606	bait	MI:0496	DYRK1A	8577	MI:1109	Q8IYR6	MI:1097	9606	prey	MI:0498	TMEFF1	0.01	8	827
1859	MI:1109	Q13627	MI:1097	9606	bait	MI:0496	DYRK1A	23077	MI:1109	O75592	MI:1097	9606	prey	MI:0498	MYCBP2	0.1	12785	13649
1859	MI:1109	Q13627	MI:1097	9606	bait	MI:0496	DYRK1A	8728	MI:1109	Q9H013	MI:1097	9606	prey	MI:0498	ADAM19	0.1	1157	1785
1859	MI:1109	Q13627	MI:1097	9606	bait	MI:0496	DYRK1A	30008	MI:1109	O95967	MI:1097	9606	prey	MI:0498	EFEMP2	0.1	704	1116
1859	MI:1109	Q13627	MI:1097	9606	bait	MI:0496	DYRK1A	1955	MI:1109	Q9H1U4	MI:1097	9606	prey	MI:0498	MEGF9	1.0E-12	614	1455
1859	MI:1109	Q13627	MI:1097	9606	bait	MI:0496	DYRK1A	10363	MI:1109	Q9NP66	MI:1097	9606	prey	MI:0498	HMG20A	1.0	0	900
1859	MI:1109	Q13627	MI:1097	9606	bait	MI:0496	DYRK1A	5168	MI:1109	Q13822	MI:1097	9606	prey	MI:0498	ENPP2	0.1	128	742
1859	MI:1109	Q13627	MI:1097	9606	bait	MI:0496	DYRK1A	64219	MI:1109	Q8NG27	MI:1097	9606	prey	MI:0498	PJA1	0.1	1112	1932
1859	MI:1109	Q13627	MI:1097	9606	bait	MI:0496	DYRK1A	5354	MI:1109	P60201	MI:1097	9606	prey	MI:0498	PLP1	0.1	0	834
1859	MI:1109	Q13627	MI:1097	9606	bait	MI:0496	DYRK1A	116987	MI:1109	Q9UPQ3	MI:1097	9606	prey	MI:0498	AGAP1	0.01	1484	1971
1859	MI:1109	Q13627	MI:1097	9606	bait	MI:0496	DYRK1A	1540	MI:1109	Q9NQC7	MI:1097	9606	prey	MI:0498	CYLD	0.1	128	1773
1859	MI:1109	Q13627	MI:1097	9606	bait	MI:0496	DYRK1A	200734	MI:1109	Q7Z698	MI:1097	9606	prey	MI:0498	SPRED2	0.001	812	1257
1859	MI:1109	Q13627	MI:1097	9606	bait	MI:0496	DYRK1A	23166	MI:1109	Q9NY15	MI:1097	9606	prey	MI:0498	STAB1	0.01	2561	3111	3932	4257
1859	MI:1109	Q13627	MI:1097	9606	bait	MI:0496	DYRK1A	51542	MI:1109	Q9P1Q0	MI:1097	9606	prey	MI:0498	VPS54	0.01	461	1949
1859	MI:1109	Q13627	MI:1097	9606	bait	MI:0496	DYRK1A	4745	MI:1109	Q92832	MI:1097	9606	prey	MI:0498	NELL1	0.1	1886	2307
1859	MI:1109	Q13627	MI:1097	9606	bait	MI:0496	DYRK1A	26090	MI:1109	Q8N2K0	MI:1097	9606	prey	MI:0498	ABHD12	0.01	362	999
1859	MI:1109	Q13627	MI:1097	9606	bait	MI:0496	DYRK1A	4753	MI:1109	Q99435	MI:1097	9606	prey	MI:0498	NELL2	0.001	890	1449	1568	1875
1859	MI:1109	Q13627	MI:1097	9606	bait	MI:0496	DYRK1A	23245	MI:1109	O75129	MI:1097	9606	prey	MI:0498	ASTN2	0.1	1637	2235
1859	MI:1109	Q13627	MI:1097	9606	bait	MI:0496	DYRK1A	3075	MI:1109	P08603	MI:1097	9606	prey	MI:0498	CFH	0.01	404	1155
1859	MI:1109	Q13627	MI:1097	9606	bait	MI:0496	DYRK1A	57685	MI:1109	Q5VU97	MI:1097	9606	prey	MI:0498	CACHD1	0.1	2570	3114
1859	MI:1109	Q13627	MI:1097	9606	bait	MI:0496	DYRK1A	3491	MI:1109	O00622	MI:1097	9606	prey	MI:0498	CYR61	0.1	269	795
1859	MI:1109	Q13627	MI:1097	9606	bait	MI:0496	DYRK1A	56999	MI:1109	Q9P2N4	MI:1097	9606	prey	MI:0498	ADAMTS9	0.1	3913	4590
1859	MI:1109	Q13627	MI:1097	9606	bait	MI:0496	DYRK1A	8745	MI:1109	O75077	MI:1097	9606	prey	MI:0498	ADAM23	1.0E-10	1679	1773	1790	2064
1859	MI:1109	Q13627	MI:1097	9606	bait	MI:0496	DYRK1A	26052	MI:1109	Q9UQ16	MI:1097	9606	prey	MI:0498	DNM3	0.01	1481	2300
1859	MI:1109	Q13627	MI:1097	9606	bait	MI:0496	DYRK1A	7057	MI:1109	P07996	MI:1097	9606	prey	MI:0498	THBS1	0.01	653	1094
1859	MI:1109	Q13627	MI:1097	9606	bait	MI:0496	DYRK1A	5046	MI:1109	P29122	MI:1097	9606	prey	MI:0498	PCSK6-1	0.1	2383	2796
1859	MI:1109	Q13627	MI:1097	9606	bait	MI:0496	DYRK1A	10253	MI:1109	O43597	MI:1097	9606	prey	MI:0498	SPRY2	0.01	302	841
1859	MI:1109	Q13627	MI:1097	9606	bait	MI:0496	DYRK1A	5046	MI:1109	P29122	MI:1097	9606	prey	MI:0498	PCSK6	0.1	1937	2364
1859	MI:1109	Q13627	MI:1097	9606	bait	MI:0496	DYRK1A	7436	MI:1109	P98155	MI:1097	9606	prey	MI:0498	VLDLR	0.1	1025	1598
1859	MI:1109	Q13627	MI:1097	9606	bait	MI:0496	DYRK1A	547	MI:1109	Q12756	MI:1097	9606	prey	MI:0498	KIF1A	1.0E-5	1790	2265
1859	MI:1109	Q13627	MI:1097	9606	bait	MI:0496	DYRK1A	4673	MI:1109	P55209	MI:1097	9606	prey	MI:0498	NAP1L1	0.1	26	845
1859	MI:1109	Q13627	MI:1097	9606	bait	MI:0496	DYRK1A	9866	MI:1109	O15016	MI:1097	9606	prey	MI:0498	TRIM66	0.1	2477	2961
1859	MI:1109	Q13627	MI:1097	9606	bait	MI:0496	DYRK1A	9528	MI:1109	Q9BXS4	MI:1097	9606	prey	MI:0498	C1orf8	0.1	74	479
1859	MI:1109	Q13627	MI:1097	9606	bait	MI:0496	DYRK1A	6804	MI:1109	Q16623	MI:1097	9606	prey	MI:0498	STX1A	0.001	404	693
1859	MI:1109	Q13627	MI:1097	9606	bait	MI:0496	DYRK1A	55885	MI:1109	Q8TAP4	MI:1097	9606	prey	MI:0498	LMO3	0.1	95	438
1859	MI:1109	Q13627	MI:1097	9606	bait	MI:0496	DYRK1A	11108	MI:1109	Q9UKN5	MI:1097	9606	prey	MI:0498	PRDM4	1.0	914	2287
1859	MI:1109	Q13627	MI:1097	9606	bait	MI:0496	DYRK1A	28986	MI:1109	Q9H213	MI:1097	9606	prey	MI:0498	MAGEH1	1.0E-10	575	660
1859	MI:1109	Q13627	MI:1097	9606	bait	MI:0496	DYRK1A	27122	MI:1109	Q9UBP4	MI:1097	9606	prey	MI:0498	DKK3	1.0E-12	392	704
1859	MI:1109	Q13627	MI:1097	9606	bait	MI:0496	DYRK1A	1191	MI:1109	P10909	MI:1097	9606	prey	MI:0498	CLU	1.0E-4	749	1277
1859	MI:1109	Q13627	MI:1097	9606	bait	MI:0496	DYRK1A	53616	MI:1109	Q9P0K1	MI:1097	9606	prey	MI:0498	ADAM22	0.01	1037	1740
1859	MI:1109	Q13627	MI:1097	9606	bait	MI:0496	DYRK1A	3696	MI:1109	P26012	MI:1097	9606	prey	MI:0498	ITGB8	0.1	1649	2310
1859	MI:1109	Q13627	MI:1097	9606	bait	MI:0496	DYRK1A	53353	MI:1109	Q9NZR2	MI:1097	9606	prey	MI:0498	LRP1B	1.0E-5	12872	13221	11231	11909
1859	MI:1109	Q13627	MI:1097	9606	bait	MI:0496	DYRK1A	4924	MI:1109	Q02818	MI:1097	9606	prey	MI:0498	NUCB1	1.0E-5	164	849
1859	MI:1109	Q13627	MI:1097	9606	bait	MI:0496	DYRK1A	9112	MI:1109	Q13330	MI:1097	9606	prey	MI:0498	MTA1	0.1	473	994
1859	MI:1109	Q13627	MI:1097	9606	bait	MI:0496	DYRK1A	57453	MI:1109	Q8TD84	MI:1097	9606	prey	MI:0498	DSCAML1	0.1	5468	5758
1859	MI:1109	Q13627	MI:1097	9606	bait	MI:0496	DYRK1A	2200	MI:1109	P35555	MI:1097	9606	prey	MI:0498	FBN1	0.1	7922	8616	6158	6639
1859	MI:1109	Q13627	MI:1097	9606	bait	MI:0496	DYRK1A	2065	MI:1109	P21860	MI:1097	9606	prey	MI:0498	ERBB3	1.0E-10	623	831
1859	MI:1109	Q13627	MI:1097	9606	bait	MI:0496	DYRK1A	8455	MI:1109	O75882	MI:1097	9606	prey	MI:0498	ATRN	0.01	2761	3926
1859	MI:1109	Q13627	MI:1097	9606	bait	MI:0496	DYRK1A	4038	MI:1109	O75096	MI:1097	9606	prey	MI:0498	LRP4	0.01	986	1428
1859	MI:1109	Q13627	MI:1097	9606	bait	MI:0496	DYRK1A	6625	MI:1109	P08621	MI:1097	9606	prey	MI:0498	SNRP70 var1	10.0	65	462
1859	MI:1109	Q13627	MI:1097	9606	bait	MI:0496	DYRK1A	2202	MI:1109	Q12805	MI:1097	9606	prey	MI:0498	EFEMP1	1.0E-12	602	966
1859	MI:1109	Q13627	MI:1097	9606	bait	MI:0496	DYRK1A	51232	MI:1109	Q9NZV1	MI:1097	9606	prey	MI:0498	CRIM1	1.0E-12	2210	2450
1859	MI:1109	Q13627	MI:1097	9606	bait	MI:0496	DYRK1A	5660	MI:1109	P07602	MI:1097	9606	prey	MI:0498	PSAP	1.0	161	1014
1859	MI:1109	Q13627	MI:1097	9606	bait	MI:0496	DYRK1A	9283	MI:1109	O60883	MI:1097	9606	prey	MI:0498	GPR37L1	0.1	1247	1446
1859	MI:1109	Q13627	MI:1097	9606	bait	MI:0496	DYRK1A delta polyHis	54960	MI:1109	Q9NWZ8	MI:1097	9606	prey	MI:0498	GEMIN8	0.1	0	564
1859	MI:1109	Q13627	MI:1097	9606	bait	MI:0496	DYRK1A delta polyHis	114876	MI:1109	Q9BXW6	MI:1097	9606	prey	MI:0498	OSBPL1A	0.1	0	523
1859	MI:1109	Q13627	MI:1097	9606	bait	MI:0496	DYRK1A delta polyHis	8655	MI:1109	P63167	MI:1097	9606	prey	MI:0498	DYNLL1	1.0E-10	17	270
1859	MI:1109	Q13627	MI:1097	9606	bait	MI:0496	DYRK1A delta polyHis	222194	MI:1109	Q6PCB5	MI:1097	9606	prey	MI:0498	RSBN1L	0.1	665	1571
1859	MI:1109	Q13627	MI:1097	9606	bait	MI:0496	DYRK1A delta polyHis	23633	MI:1109	O60684	MI:1097	9606	prey	MI:0498	KPNA6	1.0	977	1611
1859	MI:1109	Q13627	MI:1097	9606	bait	MI:0496	DYRK1A delta polyHis	64061	MI:1109	Q9H2G4	MI:1097	9606	prey	MI:0498	TSPYL2	0.1	500	1440
1859	MI:1109	Q13627	MI:1097	9606	bait	MI:0496	DYRK1A delta polyHis	123169	MI:1109	Q8WVC0	MI:1097	9606	prey	MI:0498	LEO1	0.1	677	1401
1859	MI:1109	Q13627	MI:1097	9606	bait	MI:0496	DYRK1A delta polyHis	1213	MI:1109	Q00610	MI:1097	9606	prey	MI:0498	CLTC	0.1	3773	5028
1859	MI:1109	Q13627	MI:1097	9606	bait	MI:0496	DYRK1A delta polyHis	9693	MI:1109	Q9Y4G8	MI:1097	9606	prey	MI:0498	RAPGEF2 varX6	0.01	0	1022
1859	MI:1109	Q13627	MI:1097	9606	bait	MI:0496	DYRK1A delta polyHis	25957	MI:1109	Q8TF01	MI:1097	9606	prey	MI:0498	PNISR	1.0E-5	422	1299
1859	MI:1109	Q13627	MI:1097	9606	bait	MI:0496	DYRK1A delta polyHis	57608	MI:1109	Q9P266	MI:1097	9606	prey	MI:0498	JCAD	0.1	1325	1984
1859	MI:1109	Q13627	MI:1097	9606	bait	MI:0496	DYRK1A delta polyHis	27107	MI:1109	O95625	MI:1097	9606	prey	MI:0498	ZBTB11	0.1	2486	3160
1859	MI:1109	Q13627	MI:1097	9606	bait	MI:0496	DYRK1A delta polyHis	26090	MI:1109	Q8N2K0	MI:1097	9606	prey	MI:0498	ABHD12	0.1	323	1197
1859	MI:1109	Q13627	MI:1097	9606	bait	MI:0496	DYRK1A delta polyHis	57504	MI:1109	Q9BTC8	MI:1097	9606	prey	MI:0498	MTA3-1	1.0E-5	785	1243
1859	MI:1109	Q13627	MI:1097	9606	bait	MI:0496	DYRK1A delta polyHis	9638	MI:1109	Q99689	MI:1097	9606	prey	MI:0498	FEZ1	1.0E-5	413	839
1859	MI:1109	Q13627	MI:1097	9606	bait	MI:0496	DYRK1A delta polyHis	28986	MI:1109	Q9H213	MI:1097	9606	prey	MI:0498	MAGEH1	1.0E-25	599	660
1859	MI:1109	Q13627	MI:1097	9606	bait	MI:0496	DYRK1A delta polyHis	23213	MI:1109	Q8IWU6	MI:1097	9606	prey	MI:0498	SULF1	0.01	1649	2590
1859	MI:1109	Q13627	MI:1097	9606	bait	MI:0496	DYRK1A delta polyHis	374986	MI:1109	Q8NAN2	MI:1097	9606	prey	MI:0498	FAM73A	0.1	569	1236
1859	MI:1109	Q13627	MI:1097	9606	bait	MI:0496	DYRK1A delta polyHis	8975	MI:1109	Q92995	MI:1097	9606	prey	MI:0498	USP13	0.1	2075	2592
1859	MI:1109	Q13627	MI:1097	9606	bait	MI:0496	DYRK1A delta polyHis	4087	MI:1109	Q15796	MI:1097	9606	prey	MI:0498	SMAD2	0.1	2	987
1859	MI:1109	Q13627	MI:1097	9606	bait	MI:0496	DYRK1A delta polyHis	6733	MI:1109	P78362	MI:1097	9606	prey	MI:0498	SRPK2	0.1	1049	1915
1859	MI:1109	Q13627	MI:1097	9606	bait	MI:0496	DYRK1A delta polyHis	23513	MI:1109	Q14160	MI:1097	9606	prey	MI:0498	SCRIB	0.1	4661	4926
1859	MI:1109	Q13627	MI:1097	9606	bait	MI:0496	DYRK1A delta polyHis	547	MI:1109	Q12756	MI:1097	9606	prey	MI:0498	KIF1A	1.0E-5	1954	2355
1859	MI:1109	Q13627	MI:1097	9606	bait	MI:0496	DYRK1A delta polyHis	8816	MI:1109	Q96JK2	MI:1097	9606	prey	MI:0498	DCAF5	0.1	1385	2826
1859	MI:1109	Q13627	MI:1097	9606	bait	MI:0496	DYRK1A delta polyHis	29781	MI:1109	Q6IBW4	MI:1097	9606	prey	MI:0498	NCAPH2	0.1	779	1303
1859	MI:1109	Q13627	MI:1097	9606	bait	MI:0496	DYRK1A delta polyHis	54798	MI:1109	Q6V1P9	MI:1097	9606	prey	MI:0498	DCHS2	0.1	7769	8199
1859	MI:1109	Q13627	MI:1097	9606	bait	MI:0496	DYRK1A delta polyHis	20	MI:1109	Q9BZC7	MI:1097	9606	prey	MI:0498	ABCA2	0.1	3536	7311
1859	MI:1109	Q13627	MI:1097	9606	bait	MI:0496	DYRK1A delta polyHis	1826	MI:1109	O60469	MI:1097	9606	prey	MI:0498	DSCAM	1.0E-15	5282	5550
1859	MI:1109	Q13627	MI:1097	9606	bait	MI:0496	DYRK1A delta polyHis	63941	MI:1109	Q96P71	MI:1097	9606	prey	MI:0498	NECAB3	0.1	113	440
1859	MI:1109	Q13627	MI:1097	9606	bait	MI:0496	DYRK1A delta polyHis	9793	MI:1109	Q14008	MI:1097	9606	prey	MI:0498	CKAP5	0.1	4394	6099
1859	MI:1109	Q13627	MI:1097	9606	bait	MI:0496	DYRK1A delta polyHis	9736	MI:1109	Q70CQ2	MI:1097	9606	prey	MI:0498	USP34	0.1	2297	10641
1859	MI:1109	Q13627	MI:1097	9606	bait	MI:0496	DYRK1A delta polyHis	6711	MI:1109	Q01082	MI:1097	9606	prey	MI:0498	SPTBN1 var1	1.0	4823	5909
1859	MI:1109	Q13627	MI:1097	9606	bait	MI:0496	DYRK1A delta polyHis	6625	MI:1109	P08621	MI:1097	9606	prey	MI:0498	SNRP70 var1	10.0	74	462
1859	MI:1109	Q13627	MI:1097	9606	bait	MI:0496	DYRK1A delta polyHis	7874	MI:1109	Q93009	MI:1097	9606	prey	MI:0498	USP7	0.01	1181	1627
1859	MI:1109	Q13627	MI:1097	9606	bait	MI:0496	DYRK1A delta polyHis	1857	MI:1109	Q92997	MI:1097	9606	prey	MI:0498	DVL3	0.1	566	1461
1859	MI:1109	Q13627	MI:1097	9606	bait	MI:0496	DYRK1A delta polyHis	23040	MI:1109	Q9UL68	MI:1097	9606	prey	MI:0498	MYT1L	0.1	2996	3555
1859	MI:1109	Q13627	MI:1097	9606	bait	MI:0496	DYRK1A delta polyHis	22891	MI:1109	Q70YC4	MI:1097	9606	prey	MI:0498	ZNF365	1.0E-5	446	1224
1859	MI:1109	Q13627	MI:1097	9606	bait	MI:0496	DYRK1A delta polyHis	80321	MI:1109	Q8NHQ1	MI:1097	9606	prey	MI:0498	CEP70	1.0	1103	1794
1859	MI:1109	Q13627	MI:1097	9606	bait	MI:0496	DYRK1A delta polyHis	1635	MI:1109	P32321	MI:1097	9606	prey	MI:0498	DCTD	1.0E-25	42	548
1859	MI:1109	Q13627	MI:1097	9606	bait	MI:0496	DYRK1A delta polyHis	159195	MI:1109	Q70EL1	MI:1097	9606	prey	MI:0498	USP54	1.0E-19	3863	4170
1859	MI:1109	Q13627	MI:1097	9606	bait	MI:0496	DYRK1A delta polyHis	10928	MI:1109	Q15311	MI:1097	9606	prey	MI:0498	RALBP1	0.1	1043	1688
1859	MI:1109	Q13627	MI:1097	9606	bait	MI:0496	DYRK1A delta polyHis	1759	MI:1109	Q05193	MI:1097	9606	prey	MI:0498	DNM1	0.1	1532	2239
1859	MI:1109	Q13627	MI:1097	9606	bait	MI:0496	DYRK1A delta polyHis	26033	MI:1109	Q5VV63	MI:1097	9606	prey	MI:0498	ATRNL1	0.1	1844	2933
1859	MI:1109	Q13627	MI:1097	9606	bait	MI:0496	DYRK1A delta polyHis	3912	MI:1109	P07942	MI:1097	9606	prey	MI:0498	LAMB1	1.0	1451	2037
1859	MI:1109	Q13627	MI:1097	9606	bait	MI:0496	DYRK1A delta polyHis	7186	MI:1109	Q12933	MI:1097	9606	prey	MI:0498	TRAF2	0.1	650	1125
1859	MI:1109	Q13627	MI:1097	9606	bait	MI:0496	DYRK1A delta polyHis	84669	MI:1109	Q8NFA0	MI:1097	9606	prey	MI:0498	USP32	0.1	4112	4705
1859	MI:1109	Q13627	MI:1097	9606	bait	MI:0496	DYRK1A isoforme 3	1635	MI:1109	P32321	MI:1097	9606	prey	MI:0498	DCTD	0.01	0	548
1859	MI:1109	Q13627	MI:1097	9606	bait	MI:0496	DYRK1A isoforme 3	1495	MI:1109	P35221	MI:1097	9606	prey	MI:0498	CTNNA1	0.01	1238	2035
1859	MI:1109	Q13627	MI:1097	9606	bait	MI:0496	DYRK1A isoforme 3	2547	MI:1109	P12956	MI:1097	9606	prey	MI:0498	XRCC6	1.0	1214	1830
2078	MI:1109	P11308	MI:1097	9606	bait	MI:0496	ERG	6894	MI:1109	Q13395	MI:1097	9606	prey	MI:0498	TARBP1	0.1	1346	4866
2078	MI:1109	P11308	MI:1097	9606	bait	MI:0496	ERG	54778	MI:1109	Q6ZNA4	MI:1097	9606	prey	MI:0498	RNF111	0.1	515	1548
2078	MI:1109	P11308	MI:1097	9606	bait	MI:0496	ERG	4437	MI:1109	P20585	MI:1097	9606	prey	MI:0498	MSH3	0.1	2168	2692
2078	MI:1109	P11308	MI:1097	9606	bait	MI:0496	ERG	5789	MI:1109	P23468	MI:1097	9606	prey	MI:0498	PTPRD var4	0.1	1457	2225
2078	MI:1109	P11308	MI:1097	9606	bait	MI:0496	ERG	51520	MI:1109	Q9P2J5	MI:1097	9606	prey	MI:0498	LARS	0.1	92	1372
2078	MI:1109	P11308	MI:1097	9606	bait	MI:0496	ERG	204851	MI:1109	Q86Z02	MI:1097	9606	prey	MI:0498	HIPK1	1.0	2579	3633
2078	MI:1109	P11308	MI:1097	9606	bait	MI:0496	ERG	4761	MI:1109	Q15784	MI:1097	9606	prey	MI:0498	NEUROD2	0.1	317	719
2078	MI:1109	P11308	MI:1097	9606	bait	MI:0496	ERG	10401	MI:1109	Q9Y6X2	MI:1097	9606	prey	MI:0498	PIAS3	1.0	1232	1548
2078	MI:1109	P11308	MI:1097	9606	bait	MI:0496	ERG	6663	MI:1109	P56693	MI:1097	9606	prey	MI:0498	SOX10	1.0E-11	134	508
2078	MI:1109	P11308	MI:1097	9606	bait	MI:0496	ERG	147339	MI:1109	Q96B23	MI:1097	9606	prey	MI:0498	C18orf25	0.1	689	1032
2078	MI:1109	P11308	MI:1097	9606	bait	MI:0496	ERG	8554	MI:1109	O75925	MI:1097	9606	prey	MI:0498	PIAS1	1.0	950	1516
2078	MI:1109	P11308	MI:1097	9606	bait	MI:0496	ERG	7750	MI:1109	Q9UBW7	MI:1097	9606	prey	MI:0498	ZMYM2 var1	0.1	0	1080
2078	MI:1109	P11308	MI:1097	9606	bait	MI:0496	ERG	29068	MI:1109	Q8NCP5	MI:1097	9606	prey	MI:0498	ZBTB44	0.01	1106	1697
2078	MI:1109	P11308	MI:1097	9606	bait	MI:0496	ERG	58486	MI:1109	Q49AG3	MI:1097	9606	prey	MI:0498	ZBED5	0.1	215	625
2078	MI:1109	P11308	MI:1097	9606	bait	MI:0496	ERG	64743	MI:1109	Q9H1Z4	MI:1097	9606	prey	MI:0498	WDR13	0.1	0	509
2078	MI:1109	P11308	MI:1097	9606	bait	MI:0496	ERG	84464	MI:1109	Q8IY92	MI:1097	9606	prey	MI:0498	BTBD12	0.1	3095	3618
2078	MI:1109	P11308	MI:1097	9606	bait	MI:0496	ERG	152756	MI:1109	Q96MZ4	MI:1097	9606	prey	MI:0498	FAM218A	0.1	11	311
2078	MI:1109	P11308	MI:1097	9606	bait	MI:0496	ERG	55553	MI:1109	P35712	MI:1097	9606	prey	MI:0498	SOX6	0.1	1568	2232
2078	MI:1109	P11308	MI:1097	9606	bait	MI:0496	ERG	5393	MI:1109	Q06265	MI:1097	9606	prey	MI:0498	EXOSC9	0.1	596	1245
2078	MI:1109	P11308	MI:1097	9606	bait	MI:0496	ERG	6605	MI:1109	Q969G3	MI:1097	9606	prey	MI:0498	SMARCE1	0.01	62	743
2078	MI:1109	P11308	MI:1097	9606	bait	MI:0496	ERG	4331	MI:1109	P51948	MI:1097	9606	prey	MI:0498	MAT1	0.1	0	930
2078	MI:1109	P11308	MI:1097	9606	bait	MI:0496	ERG	4644	MI:1109	Q9Y4I1	MI:1097	9606	prey	MI:0498	MYO5A	0.1	2630	3065
2114	MI:1109	P15036	MI:1097	9606	bait	MI:0496	ETS2	5270	MI:1109	P07093	MI:1097	9606	prey	MI:0498	SERPINE2	0.1	80	1184
2114	MI:1109	P15036	MI:1097	9606	bait	MI:0496	ETS2	2563	MI:1109	O14764	MI:1097	9606	prey	MI:0498	GABRD	0.1	923	1277
2114	MI:1109	P15036	MI:1097	9606	bait	MI:0496	ETS2	6138	MI:1109	P61313	MI:1097	9606	prey	MI:0498	RPL15	1.0E-4	140	441
2114	MI:1109	P15036	MI:1097	9606	bait	MI:0496	ETS2	10397	MI:1109	Q92597	MI:1097	9606	prey	MI:0498	NDRG1	0.1	539	639
2114	MI:1109	P15036	MI:1097	9606	bait	MI:0496	ETS2	29068	MI:1109	Q8NCP5	MI:1097	9606	prey	MI:0498	ZBTB44-2	1.0	1106	1696
2114	MI:1109	P15036	MI:1097	9606	bait	MI:0496	ETS2	4711	MI:1109	O43674	MI:1097	9606	prey	MI:0498	NDUFB5	0.1	5	570
2114	MI:1109	P15036	MI:1097	9606	bait	MI:0496	ETS2	1191	MI:1109	P10909	MI:1097	9606	prey	MI:0498	CLU	0.1	0	738
2114	MI:1109	P15036	MI:1097	9606	bait	MI:0496	ETS2	54386	MI:1109	Q9NYB0	MI:1097	9606	prey	MI:0498	TERF2IP	1.0E-4	809	1200
2114	MI:1109	P15036	MI:1097	9606	bait	MI:0496	ETS2	112398	MI:1109	Q96KS0	MI:1097	9606	prey	MI:0498	EGLN2	0.1	695	1147
2114	MI:1109	P15036	MI:1097	9606	bait	MI:0496	ETS2	51400	MI:1109	Q9Y570	MI:1097	9606	prey	MI:0498	PPME1	0.1	263	761
2114	MI:1109	P15036	MI:1097	9606	bait	MI:0496	ETS2	9329	MI:1109	Q9UKN8	MI:1097	9606	prey	MI:0498	GTF3C4	0.1	1061	1943
2114	MI:1109	P15036	MI:1097	9606	bait	MI:0496	ETS2	54914	MI:1109	Q5VW36	MI:1097	9606	prey	MI:0498	FOCAD	0.1	4250	5257
2114	MI:1109	P15036	MI:1097	9606	bait	MI:0496	ETS2	1603	MI:1109	P61803	MI:1097	9606	prey	MI:0498	DAD1	0.1	125	342
2114	MI:1109	P15036	MI:1097	9606	bait	MI:0496	ETS2	23312	MI:1109	Q8TDJ6	MI:1097	9606	prey	MI:0498	DMXL2	0.1	4397	5669
2114	MI:1109	P15036	MI:1097	9606	bait	MI:0496	ETS2	7267	MI:1109	P53804	MI:1097	9606	prey	MI:0498	TTC3 var1	0.1	1346	2905
10841	MI:1109	O95954	MI:1097	9606	bait	MI:0496	FTCD	9205	MI:1109	Q9UJ78	MI:1097	9606	prey	MI:0498	ZMYM5-1	1.0	0	819
10841	MI:1109	O95954	MI:1097	9606	bait	MI:0496	FTCD	3306	MI:1109	P54652	MI:1097	9606	prey	MI:0498	HSPA2	1.0E-10	1274	1787
10841	MI:1109	O95954	MI:1097	9606	bait	MI:0496	FTCD	3303	MI:1109	P0DMV8	MI:1097	9606	prey	MI:0498	HSPA1A	1.0E-25	1433	1764
10841	MI:1109	O95954	MI:1097	9606	bait	MI:0496	FTCD	3423	MI:1109	P22304	MI:1097	9606	prey	MI:0498	IDS-1	0.01	692	1032
10841	MI:1109	O95954	MI:1097	9606	bait	MI:0496	FTCD	9736	MI:1109	Q70CQ2	MI:1097	9606	prey	MI:0498	USP34	0.01	836	1507
10841	MI:1109	O95954	MI:1097	9606	bait	MI:0496	FTCD	80018	MI:1109	Q14CX7	MI:1097	9606	prey	MI:0498	NAA25	0.01	1958	2599
10841	MI:1109	O95954	MI:1097	9606	bait	MI:0496	FTCD	1759	MI:1109	Q05193	MI:1097	9606	prey	MI:0498	DNM1	0.1	1892	2243
10841	MI:1109	O95954	MI:1097	9606	bait	MI:0496	FTCD	1974	MI:1109	Q14240	MI:1097	9606	prey	MI:0498	EIF4A2	1.0E-16	32	391
10841	MI:1109	O95954	MI:1097	9606	bait	MI:0496	FTCD	6625	MI:1109	P08621	MI:1097	9606	prey	MI:0498	SNRP70 var1	10.0	101	461
10841	MI:1109	O95954	MI:1097	9606	bait	MI:0496	FTCD	3423	MI:1109	P22304	MI:1097	9606	prey	MI:0498	IDS	1.0E-48	752	1053
10841	MI:1109	O95954	MI:1097	9606	bait	MI:0496	FTCD	6711	MI:1109	Q01082	MI:1097	9606	prey	MI:0498	SPTBN1 var1	1.0	5279	5658
10841	MI:1109	O95954	MI:1097	9606	bait	MI:0496	FTCD	2572	MI:1109	Q05329	MI:1097	9606	prey	MI:0498	GAD2	0.1	212	560
10841	MI:1109	O95954	MI:1097	9606	bait	MI:0496	FTCD	27018	MI:1109	Q00994	MI:1097	9606	prey	MI:0498	NGFRAP1	0.1	17	306
10841	MI:1109	O95954	MI:1097	9606	bait	MI:0496	FTCD	5962	MI:1109	P35241	MI:1097	9606	prey	MI:0498	RDX	1.0	302	1752
10841	MI:1109	O95954	MI:1097	9606	bait	MI:0496	FTCD	1973	MI:1109	P60842	MI:1097	9606	prey	MI:0498	EIF4A1	0.01	0	451
10841	MI:1109	O95954	MI:1097	9606	bait	MI:0496	FTCD	8214	MI:1109	Q14129	MI:1097	9606	prey	MI:0498	DGCR6	0.01	62	291
10841	MI:1109	O95954	MI:1097	9606	bait	MI:0496	FTCD	3304	MI:1109	P0DMV8	MI:1097	9606	prey	MI:0498	HSPA1B	1.0E-35	1541	1773
10841	MI:1109	O95954	MI:1097	9606	bait	MI:0496	FTCD	667	MI:1109	Q03001	MI:1097	9606	prey	MI:0498	DST-1	1.0E-5	2147	2606
10841	MI:1109	O95954	MI:1097	9606	bait	MI:0496	FTCD	329	MI:1109	Q13490	MI:1097	9606	prey	MI:0498	BIRC2	0.1	1172	1486
2897	MI:1109	P39086	MI:1097	9606	bait	MI:0496	GRIK1	6717	MI:1109	P30626	MI:1097	9606	prey	MI:0498	SRI	1.0E-9	305	597
2897	MI:1109	P39086	MI:1097	9606	bait	MI:0496	GRIK1	196441	MI:1109	O60293	MI:1097	9606	prey	MI:0498	PSRC2	0.1	4010	5056
2897	MI:1109	P39086	MI:1097	9606	bait	MI:0496	GRIK1	63891	MI:1109	Q5XPI4	MI:1097	9606	prey	MI:0498	RNF123-1	10.0	2492	2756
2897	MI:1109	P39086	MI:1097	9606	bait	MI:0496	GRIK1	9640	MI:1109	Q92610	MI:1097	9606	prey	MI:0498	ZNF592	0.1	1697	2549
2897	MI:1109	P39086	MI:1097	9606	bait	MI:0496	GRIK1	23094	MI:1109	O60292	MI:1097	9606	prey	MI:0498	SIPA1L3	0.01	2657	3337
2897	MI:1109	P39086	MI:1097	9606	bait	MI:0496	GRIK1	63893	MI:1109	Q9C0C9	MI:1097	9606	prey	MI:0498	UBE2O	0.1	2471	2973
2897	MI:1109	P39086	MI:1097	9606	bait	MI:0496	GRIK1	26003	MI:1109	Q9H8Y8	MI:1097	9606	prey	MI:0498	GORASP2	1.0E-12	0	572
2897	MI:1109	P39086	MI:1097	9606	bait	MI:0496	GRIK1	7184	MI:1109	P14625	MI:1097	9606	prey	MI:0498	HSP90B1	0.1	767	1778
2897	MI:1109	P39086	MI:1097	9606	bait	MI:0496	GRIK1	23557	MI:1109	O95295	MI:1097	9606	prey	MI:0498	SNAPIN	10.0	158	411
2897	MI:1109	P39086	MI:1097	9606	bait	MI:0496	GRIK1	5789	MI:1109	P23468	MI:1097	9606	prey	MI:0498	PTPRD var4	0.1	1457	2225
2897	MI:1109	P39086	MI:1097	9606	bait	MI:0496	GRIK1	10048	MI:1109	Q96S59	MI:1097	9606	prey	MI:0498	RANBP9	10.0	470	1185
2897	MI:1109	P39086	MI:1097	9606	bait	MI:0496	GRIK1	1743	MI:1109	P36957	MI:1097	9606	prey	MI:0498	DLST	1.0	440	1037
2897	MI:1109	P39086	MI:1097	9606	bait	MI:0496	GRIK1	6767	MI:1109	P50502	MI:1097	9606	prey	MI:0498	ST13	10.0	215	492
2897	MI:1109	P39086	MI:1097	9606	bait	MI:0496	GRIK1	989	MI:1109	Q16181	MI:1097	9606	prey	MI:0498	2007-09-01	1.0E-14	392	1031
2897	MI:1109	P39086	MI:1097	9606	bait	MI:0496	GRIK1	9463	MI:1109	Q9NRD5	MI:1097	9606	prey	MI:0498	PICK1	1.0	0	320
2897	MI:1109	P39086	MI:1097	9606	bait	MI:0496	GRIK1	8997	MI:1109	O60229	MI:1097	9606	prey	MI:0498	KALRN	0.1	4600	5077
2897	MI:1109	P39086	MI:1097	9606	bait	MI:0496	GRIK1	10987	MI:1109	Q92905	MI:1097	9606	prey	MI:0498	COPS5	10.0	119	916
2897	MI:1109	P39086	MI:1097	9606	bait	MI:0496	GRIK1	3785	MI:1109	O43526	MI:1097	9606	prey	MI:0498	KCNQ2	0.01	1499	1958
2897	MI:1109	P39086	MI:1097	9606	bait	MI:0496	GRIK1	4189	MI:1109	Q9UBS3	MI:1097	9606	prey	MI:0498	DNAJB9	1.0E-4	176	672
2897	MI:1109	P39086	MI:1097	9606	bait	MI:0496	GRIK1	9079	MI:1109	O43679	MI:1097	9606	prey	MI:0498	LDB2	0.1	26	1051
3141	MI:1109	P50747	MI:1097	9606	bait	MI:0496	HLCS	54938	MI:1109	Q9NP81	MI:1097	9606	prey	MI:0498	SARS2	0.01	257	838
3141	MI:1109	P50747	MI:1097	9606	bait	MI:0496	HLCS	9444	MI:1109	Q96PU8	MI:1097	9606	prey	MI:0498	QKI	1.0E-17	41	402
3141	MI:1109	P50747	MI:1097	9606	bait	MI:0496	HLCS	79770	MI:1109	Q96J42	MI:1097	9606	prey	MI:0498	C5orf14	1.0E-19	335	833
6782	MI:1109	P48723	MI:1097	9606	bait	MI:0496	HSPA13	23352	MI:1109	Q5T4S7	MI:1097	9606	prey	MI:0498	UBR4	0.01	1757	2188
6782	MI:1109	P48723	MI:1097	9606	bait	MI:0496	HSPA13	9793	MI:1109	Q14008	MI:1097	9606	prey	MI:0498	CKAP5	0.01	4382	4976
6782	MI:1109	P48723	MI:1097	9606	bait	MI:0496	HSPA13	51652	MI:1109	Q9Y3E7	MI:1097	9606	prey	MI:0498	VPS24	1.0E-4	0	327
6782	MI:1109	P48723	MI:1097	9606	bait	MI:0496	HSPA13	60625	MI:1109	Q9H5Z1	MI:1097	9606	prey	MI:0498	DHX35	0.1	74	828
6782	MI:1109	P48723	MI:1097	9606	bait	MI:0496	HSPA13	56655	MI:1109	Q9NR33	MI:1097	9606	prey	MI:0498	POLE4	0.1	44	354
6782	MI:1109	P48723	MI:1097	9606	bait	MI:0496	HSPA13	26052	MI:1109	Q9UQ16	MI:1097	9606	prey	MI:0498	DNM3	0.1	1472	2307
6782	MI:1109	P48723	MI:1097	9606	bait	MI:0496	HSPA13	55832	MI:1109	Q86VP6	MI:1097	9606	prey	MI:0498	CAND1	0.01	755	1588	0	706
6782	MI:1109	P48723	MI:1097	9606	bait	MI:0496	HSPA13	5747	MI:1109	Q05397	MI:1097	9606	prey	MI:0498	PTK2	1.0E-6	2258	2745
6782	MI:1109	P48723	MI:1097	9606	bait	MI:0496	HSPA13	29979	MI:1109	Q9UMX0	MI:1097	9606	prey	MI:0498	UBQLN1 variant 2	1.0	410	766
6782	MI:1109	P48723	MI:1097	9606	bait	MI:0496	HSPA13	29979	MI:1109	Q9UMX0	MI:1097	9606	prey	MI:0498	UBQLN1 variant 1	1.0E-22	844	1165
6782	MI:1109	P48723	MI:1097	9606	bait	MI:0496	HSPA13	83660	MI:1109	Q9Y4G6	MI:1097	9606	prey	MI:0498	TLN2	0.1	4655	5274
6782	MI:1109	P48723	MI:1097	9606	bait	MI:0496	HSPA13	7184	MI:1109	P14625	MI:1097	9606	prey	MI:0498	HSP90B1	0.01	56	546
6782	MI:1109	P48723	MI:1097	9606	bait	MI:0496	HSPA13	9961	MI:1109	Q14764	MI:1097	9606	prey	MI:0498	MVP	1.0E-14	1358	1599
6782	MI:1109	P48723	MI:1097	9606	bait	MI:0496	HSPA13	5093	MI:1109	Q15365	MI:1097	9606	prey	MI:0498	PCBP1	1.0E-9	359	557
6782	MI:1109	P48723	MI:1097	9606	bait	MI:0496	HSPA13	819	MI:1109	P49069	MI:1097	9606	prey	MI:0498	CAMLG	1.0E-9	0	401
6782	MI:1109	P48723	MI:1097	9606	bait	MI:0496	HSPA13	57223	MI:1109	Q5MIZ7	MI:1097	9606	prey	MI:0498	SMEK2	0.1	1538	1997
6782	MI:1109	P48723	MI:1097	9606	bait	MI:0496	HSPA13	394	MI:1109	Q13017	MI:1097	9606	prey	MI:0498	ARHGAP5	0.01	3368	4193
6782	MI:1109	P48723	MI:1097	9606	bait	MI:0496	HSPA13	1759	MI:1109	Q05193	MI:1097	9606	prey	MI:0498	DNM1 var5	1.0E-45	1802	2238
6782	MI:1109	P48723	MI:1097	9606	bait	MI:0496	HSPA13	5660	MI:1109	P07602	MI:1097	9606	prey	MI:0498	PSAP-1	1.0	461	902
6782	MI:1109	P48723	MI:1097	9606	bait	MI:0496	HSPA13	1495	MI:1109	P35221	MI:1097	9606	prey	MI:0498	CTNNA1-1	0.1	1550	2095
6782	MI:1109	P48723	MI:1097	9606	bait	MI:0496	HSPA13	10808	MI:1109	Q92598	MI:1097	9606	prey	MI:0498	HSPH1	0.01	68	430
6782	MI:1109	P48723	MI:1097	9606	bait	MI:0496	HSPA13	1191	MI:1109	P10909	MI:1097	9606	prey	MI:0498	CLU	0.1	77	581
6782	MI:1109	P48723	MI:1097	9606	bait	MI:0496	HSPA13	54557	MI:1109	Q96EQ0	MI:1097	9606	prey	MI:0498	SGTB	1.0E-14	344	915
6782	MI:1109	P48723	MI:1097	9606	bait	MI:0496	HSPA13	28964	MI:1109	Q9Y2X7	MI:1097	9606	prey	MI:0498	GIT1-1	0.1	377	958
6782	MI:1109	P48723	MI:1097	9606	bait	MI:0496	HSPA13	28964	MI:1109	Q9Y2X7	MI:1097	9606	prey	MI:0498	GIT1	0.1	1793	2276
6782	MI:1109	P48723	MI:1097	9606	bait	MI:0496	HSPA13	5365	MI:1109	Q9ULL4	MI:1097	9606	prey	MI:0498	PLXNB3-1	0.1	5057	5324
6782	MI:1109	P48723	MI:1097	9606	bait	MI:0496	HSPA13	9705	MI:1109	O60284	MI:1097	9606	prey	MI:0498	ST18	0.1	2585	3144
6782	MI:1109	P48723	MI:1097	9606	bait	MI:0496	HSPA13	351	MI:1109	P05067	MI:1097	9606	prey	MI:0498	APP-1	0.1	1181	1629
6782	MI:1109	P48723	MI:1097	9606	bait	MI:0496	HSPA13	29978	MI:1109	Q9UHD9	MI:1097	9606	prey	MI:0498	UBQLN2	1.0E-39	395	787
6782	MI:1109	P48723	MI:1097	9606	bait	MI:0496	HSPA13	56893	MI:1109	Q9NRR5	MI:1097	9606	prey	MI:0498	UBQLN4-1	0.01	434	818
6782	MI:1109	P48723	MI:1097	9606	bait	MI:0496	HSPA13	56893	MI:1109	Q9NRR5	MI:1097	9606	prey	MI:0498	UBQLN4	0.01	209	792
6782	MI:1109	P48723	MI:1097	9606	bait	MI:0496	HSPA13	987	MI:1109	P50851	MI:1097	9606	prey	MI:0498	LRBA	0.1	4973	5788
6782	MI:1109	P48723	MI:1097	9606	bait	MI:0496	HSPA13	11260	MI:1109	O43592	MI:1097	9606	prey	MI:0498	XPOT	0.1	638	1766
6782	MI:1109	P48723	MI:1097	9606	bait	MI:0496	HSPA13	79932	MI:1109	Q8IZA0	MI:1097	9606	prey	MI:0498	KIAA0319L	0.1	2066	2962
6782	MI:1109	P48723	MI:1097	9606	bait	MI:0496	HSPA13	22907	MI:1109	Q7L2E3	MI:1097	9606	prey	MI:0498	DHX30	0.01	3194	3468
6782	MI:1109	P48723	MI:1097	9606	bait	MI:0496	HSPA13	10129	MI:1109	Q5TBA9	MI:1097	9606	prey	MI:0498	FRY	0.01	5288	5891
6782	MI:1109	P48723	MI:1097	9606	bait	MI:0496	HSPA13	80142	MI:1109	Q9H7Z7	MI:1097	9606	prey	MI:0498	PTGES2	0.1	278	561
6782	MI:1109	P48723	MI:1097	9606	bait	MI:0496	HSPA13	9961	MI:1109	Q14764	MI:1097	9606	prey	MI:0498	MVP-1	0.01	551	1680
6782	MI:1109	P48723	MI:1097	9606	bait	MI:0496	HSPA13	191	MI:1109	P23526	MI:1097	9606	prey	MI:0498	AHCY	1.0E-6	428	978
6782	MI:1109	P48723	MI:1097	9606	bait	MI:0496	HSPA13	10928	MI:1109	Q15311	MI:1097	9606	prey	MI:0498	RALBP1	0.1	172	997
6782	MI:1109	P48723	MI:1097	9606	bait	MI:0496	HSPA13	10885	MI:1109	Q9UNX4	MI:1097	9606	prey	MI:0498	WDR3	0.01	2264	2719
30811	MI:1109	P57058	MI:1097	9606	bait	MI:0496	HUNK	3301	MI:1109	P31689	MI:1097	9606	prey	MI:0498	DNAJA1	0.1	119	1046
30811	MI:1109	P57058	MI:1097	9606	bait	MI:0496	HUNK	23036	MI:1109	O60281	MI:1097	9606	prey	MI:0498	ZNF292	1.0	5636	6723
30811	MI:1109	P57058	MI:1097	9606	bait	MI:0496	HUNK	6872	MI:1109	P21675	MI:1097	9606	prey	MI:0498	TAF1	1.0	3815	4846
30811	MI:1109	P57058	MI:1097	9606	bait	MI:0496	HUNK	506	MI:1109	P06576	MI:1097	9606	prey	MI:0498	ATP5B	0.1	104	830
30811	MI:1109	P57058	MI:1097	9606	bait	MI:0496	HUNK	2058	MI:1109	P07814	MI:1097	9606	prey	MI:0498	EPRS	0.01	2672	3630
30811	MI:1109	P57058	MI:1097	9606	bait	MI:0496	HUNK	80124	MI:1109	Q96JH7	MI:1097	9606	prey	MI:0498	VCPIP1	0.01	929	2228
30811	MI:1109	P57058	MI:1097	9606	bait	MI:0496	HUNK	115752	MI:1109	Q8TF46	MI:1097	9606	prey	MI:0498	DIS3L-1	0.1	2585	3070
30811	MI:1109	P57058	MI:1097	9606	bait	MI:0496	HUNK	154007	MI:1109	Q6IEG0	MI:1097	9606	prey	MI:0498	SNRNP48	0.1	65	820
30811	MI:1109	P57058	MI:1097	9606	bait	MI:0496	HUNK	116988	MI:1109	Q96P47	MI:1097	9606	prey	MI:0498	AGAP3	1.0E-28	206	876
30811	MI:1109	P57058	MI:1097	9606	bait	MI:0496	HUNK	54893	MI:1109	Q9NXD2	MI:1097	9606	prey	MI:0498	MTMR10	1.0E-4	968	1533
30811	MI:1109	P57058	MI:1097	9606	bait	MI:0496	HUNK	100188893	MI:1109	Q96B49	MI:1097	9606	prey	MI:0498	TOMM6	0.1	116	225
30811	MI:1109	P57058	MI:1097	9606	bait	MI:0496	HUNK	10580	MI:1109	Q9BX66	MI:1097	9606	prey	MI:0498	SORBS1-1	0.1	1369	2055
30811	MI:1109	P57058	MI:1097	9606	bait	MI:0496	HUNK	389114	MI:1109	Q6ZS27	MI:1097	9606	prey	MI:0498	ZNF662	1.0E-8	629	987
30811	MI:1109	P57058	MI:1097	9606	bait	MI:0496	HUNK	57095	MI:1109	Q9GZP4	MI:1097	9606	prey	MI:0498	PITHD1	1.0E-6	215	528
30811	MI:1109	P57058	MI:1097	9606	bait	MI:0496	HUNK	7629	MI:1109	P36508	MI:1097	9606	prey	MI:0498	ZNF76	0.01	455	1180
30811	MI:1109	P57058	MI:1097	9606	bait	MI:0496	HUNK	667	MI:1109	Q03001	MI:1097	9606	prey	MI:0498	DST	0.1	4643	6020
30811	MI:1109	P57058	MI:1097	9606	bait	MI:0496	HUNK	310	MI:1109	P20073	MI:1097	9606	prey	MI:0498	ANXA7	0.01	437	1007
30811	MI:1109	P57058	MI:1097	9606	bait	MI:0496	HUNK	29068	MI:1109	Q8NCP5	MI:1097	9606	prey	MI:0498	ZBTB44	0.01	1106	1697
30811	MI:1109	P57058	MI:1097	9606	bait	MI:0496	HUNK	10168	MI:1109	O14709	MI:1097	9606	prey	MI:0498	ZNF197	1.0	2321	3090
30811	MI:1109	P57058	MI:1097	9606	bait	MI:0496	HUNK	6529	MI:1109	P30531	MI:1097	9606	prey	MI:0498	SLC6A1	0.1	143	562
30811	MI:1109	P57058	MI:1097	9606	bait	MI:0496	HUNK	8100	MI:1109	Q13099	MI:1097	9606	prey	MI:0498	IFT88	0.1	1073	2313
30811	MI:1109	P57058	MI:1097	9606	bait	MI:0496	HUNK	390927	MI:1109	Q6ZN11	MI:1097	9606	prey	MI:0498	ZNF793	0.1	299	1221
30811	MI:1109	P57058	MI:1097	9606	bait	MI:0496	HUNK	3925	MI:1109	P16949	MI:1097	9606	prey	MI:0498	STMN1	1.0E-8	0	450
30811	MI:1109	P57058	MI:1097	9606	bait	MI:0496	HUNK	63893	MI:1109	Q9C0C9	MI:1097	9606	prey	MI:0498	UBE2O	0.1	2384	2985
30811	MI:1109	P57058	MI:1097	9606	bait	MI:0496	HUNK	9646	MI:1109	Q6PD62	MI:1097	9606	prey	MI:0498	CTR9	0.1	824	1579
30811	MI:1109	P57058	MI:1097	9606	bait	MI:0496	HUNK	10443	MI:1109	Q92802	MI:1097	9606	prey	MI:0498	N4BP2L2 var2	0.1	406	1377
30811	MI:1109	P57058	MI:1097	9606	bait	MI:0496	HUNK	1942	MI:1109	P20827	MI:1097	9606	prey	MI:0498	EFNA1	0.1	194	618
30811	MI:1109	P57058	MI:1097	9606	bait	MI:0496	HUNK	1743	MI:1109	P36957	MI:1097	9606	prey	MI:0498	DLST	1.0	371	1362
30811	MI:1109	P57058	MI:1097	9606	bait	MI:0496	HUNK	5786	MI:1109	P18433	MI:1097	9606	prey	MI:0498	PTPRA	0.01	1832	2409
30811	MI:1109	P57058	MI:1097	9606	bait	MI:0496	HUNK	79175	MI:1109	Q6P1L6	MI:1097	9606	prey	MI:0498	ZNF343	9.999999999999998E-15	674	1119
30811	MI:1109	P57058	MI:1097	9606	bait	MI:0496	HUNK	23462	MI:1109	Q9Y5J3	MI:1097	9606	prey	MI:0498	HEY1	1.0	0	579
30811	MI:1109	P57058	MI:1097	9606	bait	MI:0496	HUNK	51523	MI:1109	Q7LFL8	MI:1097	9606	prey	MI:0498	HSPC195	1.0	287	597
30811	MI:1109	P57058	MI:1097	9606	bait	MI:0496	HUNK	429	MI:1109	P50553	MI:1097	9606	prey	MI:0498	ASCL1	1.0E-6	243	585
30811	MI:1109	P57058	MI:1097	9606	bait	MI:0496	HUNK	1981	MI:1109	Q04637	MI:1097	9606	prey	MI:0498	EIF4G1	0.1	3293	4117
30811	MI:1109	P57058	MI:1097	9606	bait	MI:0496	HUNK	22796	MI:1109	Q14746	MI:1097	9606	prey	MI:0498	COG2	0.1	1730	2217
30811	MI:1109	P57058	MI:1097	9606	bait	MI:0496	HUNK	55198	MI:1109	Q8NEU8	MI:1097	9606	prey	MI:0498	APPL2	1.0E-4	0	448
30811	MI:1109	P57058	MI:1097	9606	bait	MI:0496	HUNK	9463	MI:1109	Q9NRD5	MI:1097	9606	prey	MI:0498	PICK1-1	1.0	23	321
30811	MI:1109	P57058	MI:1097	9606	bait	MI:0496	HUNK	443	MI:1109	P45381	MI:1097	9606	prey	MI:0498	ASPA	0.1	206	942
30811	MI:1109	P57058	MI:1097	9606	bait	MI:0496	HUNK	9101	MI:1109	P40818	MI:1097	9606	prey	MI:0498	USP8	0.1	2150	2675
30811	MI:1109	P57058	MI:1097	9606	bait	MI:0496	HUNK	7447	MI:1109	P62760	MI:1097	9606	prey	MI:0498	VSNL1	0.1	0	483
30811	MI:1109	P57058	MI:1097	9606	bait	MI:0496	HUNK	57020	MI:1109	Q7Z3J2	MI:1097	9606	prey	MI:0498	C16orf62	0.1	752	1763
30811	MI:1109	P57058	MI:1097	9606	bait	MI:0496	HUNK	51138	MI:1109	Q9BT78	MI:1097	9606	prey	MI:0498	COPS4-1	0.1	359	1037
30811	MI:1109	P57058	MI:1097	9606	bait	MI:0496	HUNK	55128	MI:1109	Q6AZZ1	MI:1097	9606	prey	MI:0498	TRIM68	0.01	617	1458
30811	MI:1109	P57058	MI:1097	9606	bait	MI:0496	HUNK	56950	MI:1109	Q9NRG4	MI:1097	9606	prey	MI:0498	SMYD2	1.0E-6	130	844
30811	MI:1109	P57058	MI:1097	9606	bait	MI:0496	HUNK	23077	MI:1109	O75592	MI:1097	9606	prey	MI:0498	MYCBP2	1.0E-4	9572	10367
30811	MI:1109	P57058	MI:1097	9606	bait	MI:0496	HUNK	26051	MI:1109	Q96T49	MI:1097	9606	prey	MI:0498	PPP1R16B	1.0E-4	191	586
30811	MI:1109	P57058	MI:1097	9606	bait	MI:0496	HUNK	10273	MI:1109	Q9UNE7	MI:1097	9606	prey	MI:0498	STUB1	1.0E-7	212	572
30811	MI:1109	P57058	MI:1097	9606	bait	MI:0496	HUNK	9500	MI:1109	Q9Y5V3	MI:1097	9606	prey	MI:0498	MAGED1	0.1	0	72
30811	MI:1109	P57058	MI:1097	9606	bait	MI:0496	HUNK	25970	MI:1109	Q9NRF2	MI:1097	9606	prey	MI:0498	SH2B1	0.1	806	1159
30811	MI:1109	P57058	MI:1097	9606	bait	MI:0496	HUNK	9643	MI:1109	Q15014	MI:1097	9606	prey	MI:0498	MORF4L2	0.1	95	670
30811	MI:1109	P57058	MI:1097	9606	bait	MI:0496	HUNK	5789	MI:1109	P23468	MI:1097	9606	prey	MI:0498	PTPRD var4	0.1	1457	2225
30811	MI:1109	P57058	MI:1097	9606	bait	MI:0496	HUNK	9049	MI:1109	O00170	MI:1097	9606	prey	MI:0498	AIP	0.1	128	993
30811	MI:1109	P57058	MI:1097	9606	bait	MI:0496	HUNK	26993	MI:1109	Q9ULX6	MI:1097	9606	prey	MI:0498	AKAP8L	0.1	1247	1663
30811	MI:1109	P57058	MI:1097	9606	bait	MI:0496	HUNK	541468	MI:1109	Q96LR2	MI:1097	9606	prey	MI:0498	LURAP1	0.1	0	407
30811	MI:1109	P57058	MI:1097	9606	bait	MI:0496	HUNK	274	MI:1109	O00499	MI:1097	9606	prey	MI:0498	BIN1 neuro	0.1	1493	1782
30811	MI:1109	P57058	MI:1097	9606	bait	MI:0496	HUNK	8644	MI:1109	P42330	MI:1097	9606	prey	MI:0498	AKR1C3	0.1	2	599
30811	MI:1109	P57058	MI:1097	9606	bait	MI:0496	HUNK	64112	MI:1109	Q96BY2	MI:1097	9606	prey	MI:0498	MOAP1	0.1	292	848
30811	MI:1109	P57058	MI:1097	9606	bait	MI:0496	HUNK	8404	MI:1109	Q14515	MI:1097	9606	prey	MI:0498	SPARCL1	1.0E-10	1247	1995
30811	MI:1109	P57058	MI:1097	9606	bait	MI:0496	HUNK	16	MI:1109	P49588	MI:1097	9606	prey	MI:0498	AARS	0.1	2558	2907
30811	MI:1109	P57058	MI:1097	9606	bait	MI:0496	HUNK	11127	MI:1109	Q9Y496	MI:1097	9606	prey	MI:0498	KIF3A-1	1.0	1556	2100
30811	MI:1109	P57058	MI:1097	9606	bait	MI:0496	HUNK	93973	MI:1109	Q9H981	MI:1097	9606	prey	MI:0498	ACTR8	0.1	8	1131
30811	MI:1109	P57058	MI:1097	9606	bait	MI:0496	HUNK	210	MI:1109	P13716	MI:1097	9606	prey	MI:0498	ALAD	0.1	272	734
30811	MI:1109	P57058	MI:1097	9606	bait	MI:0496	HUNK	4152	MI:1109	Q9UIS9	MI:1097	9606	prey	MI:0498	MBD1	1.0	0	499
30811	MI:1109	P57058	MI:1097	9606	bait	MI:0496	HUNK	8775	MI:1109	P54920	MI:1097	9606	prey	MI:0498	NAPA	0.1	20	752
30811	MI:1109	P57058	MI:1097	9606	bait	MI:0496	HUNK	79027	MI:1109	Q8N720	MI:1097	9606	prey	MI:0498	ZNF655	0.1	401	1476
30811	MI:1109	P57058	MI:1097	9606	bait	MI:0496	HUNK	3983	MI:1109	O14639	MI:1097	9606	prey	MI:0498	ABLIM1	0.1	344	1110
30811	MI:1109	P57058	MI:1097	9606	bait	MI:0496	HUNK	8536	MI:1109	Q14012	MI:1097	9606	prey	MI:0498	CAMK1	0.1	410	549
30811	MI:1109	P57058	MI:1097	9606	bait	MI:0496	HUNK	3984	MI:1109	P53667	MI:1097	9606	prey	MI:0498	LIMK1	0.1	8	597
30811	MI:1109	P57058	MI:1097	9606	bait	MI:0496	HUNK	2847	MI:1109	Q99705	MI:1097	9606	prey	MI:0498	MCHR1	0.1	269	598
30811	MI:1109	P57058	MI:1097	9606	bait	MI:0496	HUNK	1191	MI:1109	P10909	MI:1097	9606	prey	MI:0498	CLU	1.0E-37	623	709
30811	MI:1109	P57058	MI:1097	9606	bait	MI:0496	HUNK	6605	MI:1109	Q969G3	MI:1097	9606	prey	MI:0498	SMARCE1	1.0E-4	62	743
30811	MI:1109	P57058	MI:1097	9606	bait	MI:0496	HUNK	58190	MI:1109	Q9GZU7	MI:1097	9606	prey	MI:0498	CTDSP1	0.1	233	734
30811	MI:1109	P57058	MI:1097	9606	bait	MI:0496	HUNK	321	MI:1109	Q99767	MI:1097	9606	prey	MI:0498	APBA2	1.0E-7	1913	2250
30811	MI:1109	P57058	MI:1097	9606	bait	MI:0496	HUNK	9463	MI:1109	Q9NRD5	MI:1097	9606	prey	MI:0498	PICK1	1.0	0	322
30811	MI:1109	P57058	MI:1097	9606	bait	MI:0496	HUNK	10987	MI:1109	Q92905	MI:1097	9606	prey	MI:0498	COPS5	10.0	92	916
30811	MI:1109	P57058	MI:1097	9606	bait	MI:0496	HUNK	55749	MI:1109	Q8IX12	MI:1097	9606	prey	MI:0498	CCAR1	0.1	893	1232
30811	MI:1109	P57058	MI:1097	9606	bait	MI:0496	HUNK	146664	MI:1109	Q3V5L5	MI:1097	9606	prey	MI:0498	MGAT5B	0.1	1472	1996
30811	MI:1109	P57058	MI:1097	9606	bait	MI:0496	HUNK	348654	MI:1109	Q17RS7	MI:1097	9606	prey	MI:0498	GEN1	0.1	1598	2311
30811	MI:1109	P57058	MI:1097	9606	bait	MI:0496	HUNK	1917	MI:1109	Q05639	MI:1097	9606	prey	MI:0498	EEF1A2	0.1	20	243
30811	MI:1109	P57058	MI:1097	9606	bait	MI:0496	HUNK	23331	MI:1109	Q96AY4	MI:1097	9606	prey	MI:0498	TTC28	0.1	1859	2906
30811	MI:1109	P57058	MI:1097	9606	bait	MI:0496	HUNK	63897	MI:1109	Q6AI08	MI:1097	9606	prey	MI:0498	HEATR6	0.1	1832	2841
30811	MI:1109	P57058	MI:1097	9606	bait	MI:0496	HUNK	28981	MI:1109	Q8WYA0	MI:1097	9606	prey	MI:0498	IFT81	0.1	800	1152
30811	MI:1109	P57058	MI:1097	9606	bait	MI:0496	HUNK	90678	MI:1109	Q6UWE0	MI:1097	9606	prey	MI:0498	LRSAM1	0.1	1019	1566
30811	MI:1109	P57058	MI:1097	9606	bait	MI:0496	HUNK	7403	MI:1109	O15550	MI:1097	9606	prey	MI:0498	KDM6A-1	1.0E-4	244	1323
30811	MI:1109	P57058	MI:1097	9606	bait	MI:0496	HUNK	4973	MI:1109	P78380	MI:1097	9606	prey	MI:0498	OLR1	0.1	173	746
30811	MI:1109	P57058	MI:1097	9606	bait	MI:0496	HUNK	4761	MI:1109	Q15784	MI:1097	9606	prey	MI:0498	NEUROD2	0.1	317	719
30811	MI:1109	P57058	MI:1097	9606	bait	MI:0496	HUNK	100131755	MI:1109	F8W8Y7	MI:1097	9606	prey	MI:0498	ARMCX4	0.1	6023	6692
30811	MI:1109	P57058	MI:1097	9606	bait	MI:0496	HUNK	6625	MI:1109	P08621	MI:1097	9606	prey	MI:0498	SNRP70 var1	10.0	77	460
30811	MI:1109	P57058	MI:1097	9606	bait	MI:0496	HUNK	1737	MI:1109	P10515	MI:1097	9606	prey	MI:0498	DLAT	0.1	890	1417
30811	MI:1109	P57058	MI:1097	9606	bait	MI:0496	HUNK	5869	MI:1109	P61020	MI:1097	9606	prey	MI:0498	RAB5B	0.01	0	500
30811	MI:1109	P57058	MI:1097	9606	bait	MI:0496	HUNK	1314	MI:1109	P53621	MI:1097	9606	prey	MI:0498	COPA-1	0.01	770	1642
30811	MI:1109	P57058	MI:1097	9606	bait	MI:0496	HUNK	51523	MI:1109	Q7LFL8	MI:1097	9606	prey	MI:0498	CXXC5	1.0	686	969
6453	MI:1109	Q15811	MI:1097	9606	bait	MI:0496	ITSN1	58533	MI:1109	Q9UNH7	MI:1097	9606	prey	MI:0498	SNX6	1.0E-8	701	873
6453	MI:1109	Q15811	MI:1097	9606	bait	MI:0496	ITSN1	55622	MI:1109	Q6P3X3	MI:1097	9606	prey	MI:0498	TTC27	0.1	122	627
6453	MI:1109	Q15811	MI:1097	9606	bait	MI:0496	ITSN1	81493	MI:1109	Q9H7C4	MI:1097	9606	prey	MI:0498	SYNC	0.1	716	1449
6453	MI:1109	Q15811	MI:1097	9606	bait	MI:0496	ITSN1	6711	MI:1109	Q01082	MI:1097	9606	prey	MI:0498	SPTBN1 var1	0.1	5249	5664	1520	1968	2333	3060
6453	MI:1109	Q15811	MI:1097	9606	bait	MI:0496	ITSN1	2670	MI:1109	P14136	MI:1097	9606	prey	MI:0498	GFAP	1.0E-24	555	864
6453	MI:1109	Q15811	MI:1097	9606	bait	MI:0496	ITSN1	125113	MI:1109	Q8N1A0	MI:1097	9606	prey	MI:0498	KRT222	0.1	0	785
6453	MI:1109	Q15811	MI:1097	9606	bait	MI:0496	ITSN1	92521	MI:1109	Q5M775	MI:1097	9606	prey	MI:0498	SPECC1	0.1	1028	3207
6453	MI:1109	Q15811	MI:1097	9606	bait	MI:0496	ITSN1	129138	MI:1109	Q6NXT1	MI:1097	9606	prey	MI:0498	ANKRD54	0.01	347	642
6453	MI:1109	Q15811	MI:1097	9606	bait	MI:0496	ITSN1	55259	MI:1109	Q6TDU7	MI:1097	9606	prey	MI:0498	CASC1	0.01	68	956
6453	MI:1109	Q15811	MI:1097	9606	bait	MI:0496	ITSN1	196441	MI:1109	O60293	MI:1097	9606	prey	MI:0498	PSRC2	1.0E-6	4010	5056
6453	MI:1109	Q15811	MI:1097	9606	bait	MI:0496	ITSN1	79784	MI:1109	Q7Z406	MI:1097	9606	prey	MI:0498	MYH14	0.1	4418	4752
6453	MI:1109	Q15811	MI:1097	9606	bait	MI:0496	ITSN1	6625	MI:1109	P08621	MI:1097	9606	prey	MI:0498	SNRP70 var1	10.0	110	462
6453	MI:1109	Q15811	MI:1097	9606	bait	MI:0496	ITSN1	9205	MI:1109	Q9UJ78	MI:1097	9606	prey	MI:0498	ZMYM5-1	1.0	0	722
6453	MI:1109	Q15811	MI:1097	9606	bait	MI:0496	ITSN1	55763	MI:1109	Q9NV70	MI:1097	9606	prey	MI:0498	EXOC1	1.0E-20	611	964
6453	MI:1109	Q15811	MI:1097	9606	bait	MI:0496	ITSN1	9265	MI:1109	O43739	MI:1097	9606	prey	MI:0498	CYTH3	1.0	47	869
6453	MI:1109	Q15811	MI:1097	9606	bait	MI:0496	ITSN1	6709	MI:1109	Q13813	MI:1097	9606	prey	MI:0498	SPTAN1	0.01	3716	4503
6453	MI:1109	Q15811	MI:1097	9606	bait	MI:0496	ITSN1	5138	MI:1109	O00408	MI:1097	9606	prey	MI:0498	PDE2A	0.1	1049	1420
6453	MI:1109	Q15811	MI:1097	9606	bait	MI:0496	ITSN1	149473	MI:1109	Q8N4L8	MI:1097	9606	prey	MI:0498	MGC45441	0.1	446	915
6453	MI:1109	Q15811	MI:1097	9606	bait	MI:0496	ITSN1	4741	MI:1109	P07197	MI:1097	9606	prey	MI:0498	NEFM	1.0E-11	995	1377
6453	MI:1109	Q15811	MI:1097	9606	bait	MI:0496	ITSN1	5295	MI:1109	P27986	MI:1097	9606	prey	MI:0498	PIK3R1	0.1	946	1546
6453	MI:1109	Q15811	MI:1097	9606	bait	MI:0496	ITSN1	123720	MI:1109	Q8TF30	MI:1097	9606	prey	MI:0498	WHAMM	1.0E-6	1088	1419
6453	MI:1109	Q15811	MI:1097	9606	bait	MI:0496	ITSN1	9147	MI:1109	O60524	MI:1097	9606	prey	MI:0498	SDCCAG1	1.0E-8	830	1254
6453	MI:1109	Q15811	MI:1097	9606	bait	MI:0496	ITSN1	3800	MI:1109	O60282	MI:1097	9606	prey	MI:0498	KIF5C	1.0E-18	1064	1533
6453	MI:1109	Q15811	MI:1097	9606	bait	MI:0496	ITSN1	3190	MI:1109	P61978	MI:1097	9606	prey	MI:0498	HNRNPK	1.0E-11	425	955
6453	MI:1109	Q15811	MI:1097	9606	bait	MI:0496	ITSN1	9267	MI:1109	Q15438	MI:1097	9606	prey	MI:0498	PSCD1	0.1	0	512
6453	MI:1109	Q15811	MI:1097	9606	bait	MI:0496	ITSN1	286205	MI:1109	Q8N9R8	MI:1097	9606	prey	MI:0498	SCAI	0.1	74	781
6453	MI:1109	Q15811	MI:1097	9606	bait	MI:0496	ITSN1	9185	MI:1109	Q8NFH8	MI:1097	9606	prey	MI:0498	REPS2	0.1	902	1679
6453	MI:1109	Q15811	MI:1097	9606	bait	MI:0496	ITSN1	631	MI:1109	Q12934	MI:1097	9606	prey	MI:0498	BFSP1	1.0E-4	470	1074
6453	MI:1109	Q15811	MI:1097	9606	bait	MI:0496	ITSN1	26146	MI:1109	Q8TDR0	MI:1097	9606	prey	MI:0498	TRAF3IP1	0.01	1658	2076
6453	MI:1109	Q15811	MI:1097	9606	bait	MI:0496	ITSN1	3798	MI:1109	Q12840	MI:1097	9606	prey	MI:0498	KIF5A	0.01	2015	2417
6453	MI:1109	Q15811	MI:1097	9606	bait	MI:0496	ITSN1	8678	MI:1109	Q14457	MI:1097	9606	prey	MI:0498	BECN1	1.0E-41	401	719
6453	MI:1109	Q15811	MI:1097	9606	bait	MI:0496	ITSN1	54822	MI:1109	Q96QT4	MI:1097	9606	prey	MI:0498	TRPM7	1.0E-6	3413	4186
6453	MI:1109	Q15811	MI:1097	9606	bait	MI:0496	ITSN1	58513	MI:1109	Q9UBC2	MI:1097	9606	prey	MI:0498	EPS15L1	1.0E-47	1114	1373
6453	MI:1109	Q15811	MI:1097	9606	bait	MI:0496	ITSN1	667	MI:1109	Q03001	MI:1097	9606	prey	MI:0498	DST-1	1.0E-13	6104	6662	3971	4462
6453	MI:1109	Q15811	MI:1097	9606	bait	MI:0496	ITSN1	118987	MI:1109	Q8NEN9	MI:1097	9606	prey	MI:0498	PDZD8	0.1	1709	3465
6453	MI:1109	Q15811	MI:1097	9606	bait	MI:0496	ITSN1	6238	MI:1109	Q9P2E9	MI:1097	9606	prey	MI:0498	RRBP1	0.01	1550	1953
6453	MI:1109	Q15811	MI:1097	9606	bait	MI:0496	ITSN1	9229	MI:1109	O14490	MI:1097	9606	prey	MI:0498	DLGAP1	0.01	731	1373
6453	MI:1109	Q15811	MI:1097	9606	bait	MI:0496	ITSN1	254065	MI:1109	Q6RI45	MI:1097	9606	prey	MI:0498	BRWD3	0.1	3056	4024
6453	MI:1109	Q15811	MI:1097	9606	bait	MI:0496	ITSN1	25839	MI:1109	Q9H9E3	MI:1097	9606	prey	MI:0498	COG4	1.0	32	986
6453	MI:1109	Q15811	MI:1097	9606	bait	MI:0496	ITSN1	85363	MI:1109	Q9C035	MI:1097	9606	prey	MI:0498	TRIM5-1	0.1	236	1471
6453	MI:1109	Q15811	MI:1097	9606	bait	MI:0496	ITSN1	23345	MI:1109	Q8NF91	MI:1097	9606	prey	MI:0498	SYNE1 var1	0.001	4160	4602
6453	MI:1109	Q15811	MI:1097	9606	bait	MI:0496	ITSN1	4678	MI:1109	P49321	MI:1097	9606	prey	MI:0498	NASP	0.1	1436	1858
6453	MI:1109	Q15811	MI:1097	9606	bait	MI:0496	ITSN1	4747	MI:1109	P07196	MI:1097	9606	prey	MI:0498	NEFL	1.0E-9	755	1200
6453	MI:1109	Q15811	MI:1097	9606	bait	MI:0496	ITSN1	6477	MI:1109	Q8IUQ4	MI:1097	9606	prey	MI:0498	SIAH1	0.01	392	849
6453	MI:1109	Q15811	MI:1097	9606	bait	MI:0496	ITSN1	6655	MI:1109	Q07890	MI:1097	9606	prey	MI:0498	SOS2	1.0E-8	3603	3705
6453	MI:1109	Q15811	MI:1097	9606	bait	MI:0496	ITSN1	7251	MI:1109	Q99816	MI:1097	9606	prey	MI:0498	TSG101	1.0E-6	511	956
6453	MI:1109	Q15811	MI:1097	9606	bait	MI:0496	ITSN1	80173	MI:1109	Q96LB3	MI:1097	9606	prey	MI:0498	IFT74	0.01	848	1517
6453	MI:1109	Q15811	MI:1097	9606	bait	MI:0496	ITSN1	8243	MI:1109	Q14683	MI:1097	9606	prey	MI:0498	SMC1A	1.0E-8	905	1576
6453	MI:1109	Q15811	MI:1097	9606	bait	MI:0496	ITSN1	51729	MI:1109	Q9Y2W2	MI:1097	9606	prey	MI:0498	WBP11	0.1	1148	1560
6453	MI:1109	Q15811	MI:1097	9606	bait	MI:0496	ITSN1	8543	MI:1109	P61968	MI:1097	9606	prey	MI:0498	LMO4	0.1	0	498
6453	MI:1109	Q15811	MI:1097	9606	bait	MI:0496	ITSN1	8543	MI:1109	P61968	MI:1097	9606	prey	MI:0498	LMO4-1	1.0E-47	224	465
6453	MI:1109	Q15811	MI:1097	9606	bait	MI:0496	ITSN1	84572	MI:1109	Q9UJJ9	MI:1097	9606	prey	MI:0498	GNPTG	0.1	36	403
6453	MI:1109	Q15811	MI:1097	9606	bait	MI:0496	ITSN1	29079	MI:1109	Q9NPJ6	MI:1097	9606	prey	MI:0498	MED4	0.1	8	387
6453	MI:1109	Q15811	MI:1097	9606	bait	MI:0496	ITSN1	10928	MI:1109	Q15311	MI:1097	9606	prey	MI:0498	RALBP1	0.1	1352	1623
6453	MI:1109	Q15811	MI:1097	9606	bait	MI:0496	ITSN1	375248	MI:1109	A6QL64	MI:1097	9606	prey	MI:0498	ANKRD36	0.1	4295	5234
6453	MI:1109	Q15811	MI:1097	9606	bait	MI:0496	ITSN1	85021	MI:1109	Q96D71	MI:1097	9606	prey	MI:0498	REPS1	0.1	1574	2388
6453	MI:1109	Q15811	MI:1097	9606	bait	MI:0496	ITSN1	7461	MI:1109	Q9UDT6	MI:1097	9606	prey	MI:0498	CLIP2	1.0E-11	2594	2832
6453	MI:1109	Q15811	MI:1097	9606	bait	MI:0496	ITSN1	10294	MI:1109	O60884	MI:1097	9606	prey	MI:0498	DNAJA2	1.0E-11	734	1084
6453	MI:1109	Q15811	MI:1097	9606	bait	MI:0496	ITSN1	1778	MI:1109	Q14204	MI:1097	9606	prey	MI:0498	DYNC1H1	1.0E-6	10286	10646
6453	MI:1109	Q15811	MI:1097	9606	bait	MI:0496	ITSN1	6654	MI:1109	Q07889	MI:1097	9606	prey	MI:0498	SOS1	0.1	2915	3626
6453	MI:1109	Q15811	MI:1097	9606	bait	MI:0496	ITSN1	55885	MI:1109	Q8TAP4	MI:1097	9606	prey	MI:0498	LMO3	0.1	95	438
6453	MI:1109	Q15811	MI:1097	9606	bait	MI:0496	ITSN1	6616	MI:1109	P60880	MI:1097	9606	prey	MI:0498	SNAP25	1.0E-21	17	309
6453	MI:1109	Q15811	MI:1097	9606	bait	MI:0496	ITSN1	79184	MI:1109	P46736	MI:1097	9606	prey	MI:0498	BRCC3-1	0.1	518	876
3763	MI:1109	P48051	MI:1097	9606	bait	MI:0496	KCNJ6	10755	MI:1109	O14908	MI:1097	9606	prey	MI:0498	GIPC1	0.001	389	909
3763	MI:1109	P48051	MI:1097	9606	bait	MI:0496	KCNJ6	5789	MI:1109	P23468	MI:1097	9606	prey	MI:0498	PTPRD var4	0.001	1457	2225
3763	MI:1109	P48051	MI:1097	9606	bait	MI:0496	KCNJ6	55201	MI:1109	Q66K74	MI:1097	9606	prey	MI:0498	MAP1S	0.1	2483	3180
3763	MI:1109	P48051	MI:1097	9606	bait	MI:0496	KCNJ6	55907	MI:1109	Q8NFW8	MI:1097	9606	prey	MI:0498	CMAS-1	0.1	0	877
3763	MI:1109	P48051	MI:1097	9606	bait	MI:0496	KCNJ6	51523	MI:1109	Q7LFL8	MI:1097	9606	prey	MI:0498	CXXC5-1	1.0	407	969
3763	MI:1109	P48051	MI:1097	9606	bait	MI:0496	KCNJ6	253461	MI:1109	Q8NAP3	MI:1097	9606	prey	MI:0498	ZBTB38	1.0	890	1727
3763	MI:1109	P48051	MI:1097	9606	bait	MI:0496	KCNJ6	9463	MI:1109	Q9NRD5	MI:1097	9606	prey	MI:0498	PICK1	1.0	0	320
23515	MI:1109	Q14149	MI:1097	9606	bait	MI:0496	MORC3	9205	MI:1109	Q9UJ78	MI:1097	9606	prey	MI:0498	ZMYM5	1.0	0	819
23515	MI:1109	Q14149	MI:1097	9606	bait	MI:0496	MORC3	667	MI:1109	Q03001	MI:1097	9606	prey	MI:0498	DST-2	0.1	14087	15203
23515	MI:1109	Q14149	MI:1097	9606	bait	MI:0496	MORC3	10048	MI:1109	Q96S59	MI:1097	9606	prey	MI:0498	RANBP9	10.0	476	1282
23515	MI:1109	Q14149	MI:1097	9606	bait	MI:0496	MORC3	63891	MI:1109	Q5XPI4	MI:1097	9606	prey	MI:0498	RNF123	10.0	2213	2762
23515	MI:1109	Q14149	MI:1097	9606	bait	MI:0496	MORC3	3840	MI:1109	O00629	MI:1097	9606	prey	MI:0498	KPNA4	1.0	11	1232
23515	MI:1109	Q14149	MI:1097	9606	bait	MI:0496	MORC3	147339	MI:1109	Q96B23	MI:1097	9606	prey	MI:0498	C18orf25	0.1	254	1032
23515	MI:1109	Q14149	MI:1097	9606	bait	MI:0496	MORC3	10987	MI:1109	Q92905	MI:1097	9606	prey	MI:0498	COPS5	10.0	110	740
23515	MI:1109	Q14149	MI:1097	9606	bait	MI:0496	MORC3	8554	MI:1109	O75925	MI:1097	9606	prey	MI:0498	PIAS1-1	1.0	950	1725
23515	MI:1109	Q14149	MI:1097	9606	bait	MI:0496	MORC3	8655	MI:1109	P63167	MI:1097	9606	prey	MI:0498	DYNLL1 var3	1.0E-14	17	270
23515	MI:1109	Q14149	MI:1097	9606	bait	MI:0496	MORC3	6717	MI:1109	P30626	MI:1097	9606	prey	MI:0498	SRI	0.1	272	597
23515	MI:1109	Q14149	MI:1097	9606	bait	MI:0496	MORC3	10401	MI:1109	Q9Y6X2	MI:1097	9606	prey	MI:0498	PIAS3	1.0	1232	1397
23515	MI:1109	Q14149	MI:1097	9606	bait	MI:0496	MORC3	54463	MI:1109	Q9H6L5	MI:1097	9606	prey	MI:0498	FAM134B	0.01	908	1071
23515	MI:1109	Q14149	MI:1097	9606	bait	MI:0496	MORC3	8997	MI:1109	O60229	MI:1097	9606	prey	MI:0498	KALRN-1	0.1	2210	3086
23515	MI:1109	Q14149	MI:1097	9606	bait	MI:0496	MORC3	7329	MI:1109	P63279	MI:1097	9606	prey	MI:0498	UBE2I variant 1	1.0	0	378
23515	MI:1109	Q14149	MI:1097	9606	bait	MI:0496	MORC3	4289	MI:1109	Q9UL63	MI:1097	9606	prey	MI:0498	MKLN1	0.1	155	809
23515	MI:1109	Q14149	MI:1097	9606	bait	MI:0496	MORC3	57731	MI:1109	Q9H254	MI:1097	9606	prey	MI:0498	SPTBN4	1.0E-9	1181	1581
23515	MI:1109	Q14149	MI:1097	9606	bait	MI:0496	MORC3	11127	MI:1109	Q9Y496	MI:1097	9606	prey	MI:0498	KIF3A-1	1.0	1487	2100
23515	MI:1109	Q14149	MI:1097	9606	bait	MI:0496	MORC3	5747	MI:1109	Q05397	MI:1097	9606	prey	MI:0498	PTK2	0.1	2057	2868
23515	MI:1109	Q14149	MI:1097	9606	bait	MI:0496	MORC3	23557	MI:1109	O95295	MI:1097	9606	prey	MI:0498	SNAPIN	10.0	95	411
4685	MI:1109	O15394	MI:1097	9606	bait	MI:0496	NCAM2	7534	MI:1109	P63104	MI:1097	9606	prey	MI:0498	YWHAZ var2	1.0	245	700
4685	MI:1109	O15394	MI:1097	9606	bait	MI:0496	NCAM2	1501	MI:1109	Q9UQB3	MI:1097	9606	prey	MI:0498	CTNND2	0.1	1583	2309
4685	MI:1109	O15394	MI:1097	9606	bait	MI:0496	NCAM2	29106	MI:1109	Q8WXD2	MI:1097	9606	prey	MI:0498	SCG3	1.0E-5	717	1067
4685	MI:1109	O15394	MI:1097	9606	bait	MI:0496	NCAM2	1108	MI:1109	Q14839	MI:1097	9606	prey	MI:0498	CHD4	1.0	1854	2826
4685	MI:1109	O15394	MI:1097	9606	bait	MI:0496	NCAM2	7533	MI:1109	Q04917	MI:1097	9606	prey	MI:0498	YWHAH	1.0E-24	257	741
4685	MI:1109	O15394	MI:1097	9606	bait	MI:0496	NCAM2	7532	MI:1109	P61981	MI:1097	9606	prey	MI:0498	YWHAG	0.1	238	744
4685	MI:1109	O15394	MI:1097	9606	bait	MI:0496	NCAM2	7531	MI:1109	P62258	MI:1097	9606	prey	MI:0498	YWHAE	1.0E-18	271	766
4685	MI:1109	O15394	MI:1097	9606	bait	MI:0496	NCAM2	7529	MI:1109	P31946	MI:1097	9606	prey	MI:0498	YWHAB	1.0E-21	180	711
8204	MI:1109	P48552	MI:1097	9606	bait	MI:0496	NRIP1	9320	MI:1109	Q14669	MI:1097	9606	prey	MI:0498	TRIP12	1.0	1058	1799
8204	MI:1109	P48552	MI:1097	9606	bait	MI:0496	NRIP1	10765	MI:1109	Q9UGL1	MI:1097	9606	prey	MI:0498	KDM5B	0.1	1874	3356
8204	MI:1109	P48552	MI:1097	9606	bait	MI:0496	NRIP1	26059	MI:1109	O15083	MI:1097	9606	prey	MI:0498	ERC2	1.0E-4	2390	2807
8204	MI:1109	P48552	MI:1097	9606	bait	MI:0496	NRIP1	8997	MI:1109	O60229	MI:1097	9606	prey	MI:0498	KALRN-1	0.1	2210	4992
8204	MI:1109	P48552	MI:1097	9606	bait	MI:0496	NRIP1	23093	MI:1109	Q6EMB2	MI:1097	9606	prey	MI:0498	TTLL5	1.0E-9	1964	2571
8204	MI:1109	P48552	MI:1097	9606	bait	MI:0496	NRIP1	55565	MI:1109	O75541	MI:1097	9606	prey	MI:0498	ZNF821	0.1	122	789
8204	MI:1109	P48552	MI:1097	9606	bait	MI:0496	NRIP1	80321	MI:1109	Q8NHQ1	MI:1097	9606	prey	MI:0498	CEP70-1	1.0	1295	1794
8204	MI:1109	P48552	MI:1097	9606	bait	MI:0496	NRIP1	23162	MI:1109	Q9UPT6	MI:1097	9606	prey	MI:0498	MAPK8IP3	1.0E-6	128	486
8204	MI:1109	P48552	MI:1097	9606	bait	MI:0496	NRIP1	4957	MI:1109	Q5BJF6	MI:1097	9606	prey	MI:0498	ODF2	0.1	794	1440
8204	MI:1109	P48552	MI:1097	9606	bait	MI:0496	NRIP1	6258	MI:1109	P48443	MI:1097	9606	prey	MI:0498	RXRG	0.01	167	1392
8204	MI:1109	P48552	MI:1097	9606	bait	MI:0496	NRIP1	5707	MI:1109	Q99460	MI:1097	9606	prey	MI:0498	PSMD1	1.0	83	897
8204	MI:1109	P48552	MI:1097	9606	bait	MI:0496	NRIP1	64746	MI:1109	Q9H3P7	MI:1097	9606	prey	MI:0498	ACBD3	1.0	665	1368
8204	MI:1109	P48552	MI:1097	9606	bait	MI:0496	NRIP1	57698	MI:1109	A0MZ66	MI:1097	9606	prey	MI:0498	KIAA1598-1	1.0E-25	116	394
8204	MI:1109	P48552	MI:1097	9606	bait	MI:0496	NRIP1	6710	MI:1109	P11277	MI:1097	9606	prey	MI:0498	SPTB	0.1	707	1676
8204	MI:1109	P48552	MI:1097	9606	bait	MI:0496	NRIP1	10401	MI:1109	Q9Y6X2	MI:1097	9606	prey	MI:0498	PIAS3	1.0	1055	1692
8204	MI:1109	P48552	MI:1097	9606	bait	MI:0496	NRIP1	51340	MI:1109	Q9BZJ0	MI:1097	9606	prey	MI:0498	CRNKL1	0.1	500	1535
8204	MI:1109	P48552	MI:1097	9606	bait	MI:0496	NRIP1	9734	MI:1109	Q9UKV0	MI:1097	9606	prey	MI:0498	HDAC9	0.1	0	477
8204	MI:1109	P48552	MI:1097	9606	bait	MI:0496	NRIP1	22891	MI:1109	Q70YC4	MI:1097	9606	prey	MI:0498	ZNF365	0.1	560	1073
8204	MI:1109	P48552	MI:1097	9606	bait	MI:0496	NRIP1	6711	MI:1109	Q01082	MI:1097	9606	prey	MI:0498	SPTBN1 var2	1.0E-18	5087	5472	5711	6468
8204	MI:1109	P48552	MI:1097	9606	bait	MI:0496	NRIP1	9135	MI:1109	Q15276	MI:1097	9606	prey	MI:0498	RABEP1	0.1	41	812
8204	MI:1109	P48552	MI:1097	9606	bait	MI:0496	NRIP1	3798	MI:1109	Q12840	MI:1097	9606	prey	MI:0498	KIF5A	1.0E-4	1202	2124
8204	MI:1109	P48552	MI:1097	9606	bait	MI:0496	NRIP1	9638	MI:1109	Q99689	MI:1097	9606	prey	MI:0498	FEZ1	0.1	470	1179
8204	MI:1109	P48552	MI:1097	9606	bait	MI:0496	NRIP1	3840	MI:1109	O00629	MI:1097	9606	prey	MI:0498	KPNA4	1.0	59	1566
8204	MI:1109	P48552	MI:1097	9606	bait	MI:0496	NRIP1	91404	MI:1109	Q86VW0	MI:1097	9606	prey	MI:0498	SESTD1	0.1	803	1796
8204	MI:1109	P48552	MI:1097	9606	bait	MI:0496	NRIP1	282973	MI:1109	Q5VZ66	MI:1097	9606	prey	MI:0498	JAKMIP3	0.1	410	1290
8204	MI:1109	P48552	MI:1097	9606	bait	MI:0496	NRIP1	114088	MI:1109	Q9C026	MI:1097	9606	prey	MI:0498	TRIM9	0.01	653	1223
8204	MI:1109	P48552	MI:1097	9606	bait	MI:0496	NRIP1	25831	MI:1109	Q9ULT8	MI:1097	9606	prey	MI:0498	HECTD1	1.0E-9	1355	1914
8204	MI:1109	P48552	MI:1097	9606	bait	MI:0496	NRIP1	81570	MI:1109	Q9H078	MI:1097	9606	prey	MI:0498	CLPB	0.1	62	827
8204	MI:1109	P48552	MI:1097	9606	bait	MI:0496	NRIP1	10519	MI:1109	Q99828	MI:1097	9606	prey	MI:0498	CIB1	0.01	8	576
8204	MI:1109	P48552	MI:1097	9606	bait	MI:0496	NRIP1	23451	MI:1109	O75533	MI:1097	9606	prey	MI:0498	SF3B1-1	1.0E-6	1913	2610
8204	MI:1109	P48552	MI:1097	9606	bait	MI:0496	NRIP1	23505	MI:1109	Q92545	MI:1097	9606	prey	MI:0498	TMEM131	0.01	977	1609
8204	MI:1109	P48552	MI:1097	9606	bait	MI:0496	NRIP1	10075	MI:1109	Q7Z6Z7	MI:1097	9606	prey	MI:0498	HUWE1	0.1	4073	13125
8204	MI:1109	P48552	MI:1097	9606	bait	MI:0496	NRIP1	54893	MI:1109	Q9NXD2	MI:1097	9606	prey	MI:0498	MTMR10	0.1	587	1811
8204	MI:1109	P48552	MI:1097	9606	bait	MI:0496	NRIP1	55787	MI:1109	Q9NUQ3	MI:1097	9606	prey	MI:0498	TXLNG	0.1	413	827
8204	MI:1109	P48552	MI:1097	9606	bait	MI:0496	NRIP1	8554	MI:1109	O75925	MI:1097	9606	prey	MI:0498	PIAS1	1.0	950	1725
8204	MI:1109	P48552	MI:1097	9606	bait	MI:0496	NRIP1	29899	MI:1109	P81274	MI:1097	9606	prey	MI:0498	GPSM2	0.1	107	1658
8204	MI:1109	P48552	MI:1097	9606	bait	MI:0496	NRIP1	25839	MI:1109	Q9H9E3	MI:1097	9606	prey	MI:0498	COG4	1.0	8	1061
8204	MI:1109	P48552	MI:1097	9606	bait	MI:0496	NRIP1	6642	MI:1109	Q13596	MI:1097	9606	prey	MI:0498	SNX1	0.01	464	1374
8204	MI:1109	P48552	MI:1097	9606	bait	MI:0496	NRIP1	170961	MI:1109	Q8TF21	MI:1097	9606	prey	MI:0498	ANKRD24	0.1	3074	3441
8204	MI:1109	P48552	MI:1097	9606	bait	MI:0496	NRIP1	10769	MI:1109	Q9NYY3	MI:1097	9606	prey	MI:0498	PLK2	0.1	1328	2016
8204	MI:1109	P48552	MI:1097	9606	bait	MI:0496	NRIP1	4300	MI:1109	P42568	MI:1097	9606	prey	MI:0498	MLLT3	1.0E-9	1427	1707
8204	MI:1109	P48552	MI:1097	9606	bait	MI:0496	NRIP1	58487	MI:1109	Q9NS37	MI:1097	9606	prey	MI:0498	CREBZF	1.0	566	979
8204	MI:1109	P48552	MI:1097	9606	bait	MI:0496	NRIP1	3839	MI:1109	O00505	MI:1097	9606	prey	MI:0498	KPNA3	1.0E-6	710	1414
8204	MI:1109	P48552	MI:1097	9606	bait	MI:0496	NRIP1	7857	MI:1109	P13521	MI:1097	9606	prey	MI:0498	SCG2	1.0E-4	860	1574
8204	MI:1109	P48552	MI:1097	9606	bait	MI:0496	NRIP1	667	MI:1109	Q03001	MI:1097	9606	prey	MI:0498	DST-2	1.0E-22	15056	15555	12566	13624	11282	12153
8204	MI:1109	P48552	MI:1097	9606	bait	MI:0496	NRIP1	114793	MI:1109	Q96PY5	MI:1097	9606	prey	MI:0498	FMNL2	1.0	35	1610
8204	MI:1109	P48552	MI:1097	9606	bait	MI:0496	NRIP1	6096	MI:1109	Q58EY0	MI:1097	9606	prey	MI:0498	RORB	1.0E-14	623	1372
8204	MI:1109	P48552	MI:1097	9606	bait	MI:0496	NRIP1	7181	MI:1109	P13056	MI:1097	9606	prey	MI:0498	NR2C1	1.0E-16	1085	1812
8204	MI:1109	P48552	MI:1097	9606	bait	MI:0496	NRIP1	54888	MI:1109	Q08J23	MI:1097	9606	prey	MI:0498	NSUN2	1.0E-9	677	1549
8204	MI:1109	P48552	MI:1097	9606	bait	MI:0496	NRIP1	9472	MI:1109	Q13023	MI:1097	9606	prey	MI:0498	AKAP6	0.1	2315	3488
8204	MI:1109	P48552	MI:1097	9606	bait	MI:0496	NRIP1	29106	MI:1109	Q8WXD2	MI:1097	9606	prey	MI:0498	SCG3-1	1.0E-70	0	330
8204	MI:1109	P48552	MI:1097	9606	bait	MI:0496	NRIP1	3309	MI:1109	P11021	MI:1097	9606	prey	MI:0498	HSPA5	1.0	794	1556
8204	MI:1109	P48552	MI:1097	9606	bait	MI:0496	NRIP1	51061	MI:1109	Q6PKC3	MI:1097	9606	prey	MI:0498	TXNDC11	0.1	2264	2766
8204	MI:1109	P48552	MI:1097	9606	bait	MI:0496	NRIP1	81603	MI:1109	Q9BZR9	MI:1097	9606	prey	MI:0498	TRIM8	0.1	515	1070
8204	MI:1109	P48552	MI:1097	9606	bait	MI:0496	NRIP1	11145	MI:1109	P53816	MI:1097	9606	prey	MI:0498	PLA2G16	0.01	2	349
8204	MI:1109	P48552	MI:1097	9606	bait	MI:0496	NRIP1	10989	MI:1109	Q16891	MI:1097	9606	prey	MI:0498	IMMT-1	1.0E-39	1979	2079
8204	MI:1109	P48552	MI:1097	9606	bait	MI:0496	NRIP1	25959	MI:1109	Q63ZY3	MI:1097	9606	prey	MI:0498	KANK2	0.1	1562	1948
8204	MI:1109	P48552	MI:1097	9606	bait	MI:0496	NRIP1	344148	MI:1109	O14513	MI:1097	9606	prey	MI:0498	NCKAP5	0.01	524	854
8204	MI:1109	P48552	MI:1097	9606	bait	MI:0496	NRIP1	10458	MI:1109	Q9UQB8	MI:1097	9606	prey	MI:0498	BAIAP2	1.0E-25	47	359
8204	MI:1109	P48552	MI:1097	9606	bait	MI:0496	NRIP1	3843	MI:1109	O00410	MI:1097	9606	prey	MI:0498	IPO5	0.1	1823	2498
8204	MI:1109	P48552	MI:1097	9606	bait	MI:0496	NRIP1	5316	MI:1109	P55347	MI:1097	9606	prey	MI:0498	PKNOX1	1.0E-17	35	793
8204	MI:1109	P48552	MI:1097	9606	bait	MI:0496	NRIP1	23499	MI:1109	Q9UPN3	MI:1097	9606	prey	MI:0498	MACF1	1.0E-4	13082	13578
8204	MI:1109	P48552	MI:1097	9606	bait	MI:0496	NRIP1	55112	MI:1109	Q8WVS4	MI:1097	9606	prey	MI:0498	WDR60	0.01	1565	2000
8204	MI:1109	P48552	MI:1097	9606	bait	MI:0496	NRIP1	85444	MI:1109	Q9C099	MI:1097	9606	prey	MI:0498	LRRCC1	0.1	1175	2660
8204	MI:1109	P48552	MI:1097	9606	bait	MI:0496	NRIP1	7013	MI:1109	P54274	MI:1097	9606	prey	MI:0498	TERF1	0.1	140	1320
8204	MI:1109	P48552	MI:1097	9606	bait	MI:0496	NRIP1	55975	MI:1109	Q8IXQ5	MI:1097	9606	prey	MI:0498	KLHL7-1	0.1	44	680
8204	MI:1109	P48552	MI:1097	9606	bait	MI:0496	NRIP1	23265	MI:1109	Q9UPT5	MI:1097	9606	prey	MI:0498	EXOC7 var6	0.1	8	786
8204	MI:1109	P48552	MI:1097	9606	bait	MI:0496	NRIP1	8826	MI:1109	P46940	MI:1097	9606	prey	MI:0498	IQGAP1	1.0	446	1073
8204	MI:1109	P48552	MI:1097	9606	bait	MI:0496	NRIP1	5915	MI:1109	P10826	MI:1097	9606	prey	MI:0498	RARB-1	0.1	53	797
8204	MI:1109	P48552	MI:1097	9606	bait	MI:0496	NRIP1	4946	MI:1109	P54368	MI:1097	9606	prey	MI:0498	OAZ1	1.0E-19	74	398
8204	MI:1109	P48552	MI:1097	9606	bait	MI:0496	NRIP1	7329	MI:1109	P63279	MI:1097	9606	prey	MI:0498	UBE2I variant 1	1.0	0	438
8204	MI:1109	P48552	MI:1097	9606	bait	MI:0496	NRIP1	11127	MI:1109	Q9Y496	MI:1097	9606	prey	MI:0498	KIF3A-1	1.0	1679	1893
8867	MI:1109	-	MI:1097	9606	bait	MI:0496	SYNJ145	5080	MI:1109	P26367	MI:1097	9606	prey	MI:0498	PAX6-1	1.0	113	946
8867	MI:1109	-	MI:1097	9606	bait	MI:0496	SYNJ145	8470	MI:1109	O94875	MI:1097	9606	prey	MI:0498	SORBS2	0.1	2066	3028
10215	MI:1109	Q13516	MI:1097	9606	bait	MI:0496	OLIG2	114932	MI:1109	Q96HT8	MI:1097	9606	prey	MI:0498	MRFAP1L1	0.001	95	384
10215	MI:1109	Q13516	MI:1097	9606	bait	MI:0496	OLIG2	9208	MI:1109	Q32MZ4	MI:1097	9606	prey	MI:0498	LRRFIP1	0.1	698	1604
10215	MI:1109	Q13516	MI:1097	9606	bait	MI:0496	OLIG2	4674	MI:1109	Q9ULW6	MI:1097	9606	prey	MI:0498	NAP1L2	0.1	1262	1383
10215	MI:1109	Q13516	MI:1097	9606	bait	MI:0496	OLIG2	23462	MI:1109	Q9Y5J3	MI:1097	9606	prey	MI:0498	HEY1	1.0	0	579
10215	MI:1109	Q13516	MI:1097	9606	bait	MI:0496	OLIG2	9793	MI:1109	Q14008	MI:1097	9606	prey	MI:0498	CKAP5	0.1	4481	5081
10215	MI:1109	Q13516	MI:1097	9606	bait	MI:0496	OLIG2	23265	MI:1109	Q9UPT5	MI:1097	9606	prey	MI:0498	EXOC7 var1	0.1	0	315
10215	MI:1109	Q13516	MI:1097	9606	bait	MI:0496	OLIG2	23101	MI:1109	Q86YR7	MI:1097	9606	prey	MI:0498	MCF2L2	0.001	2267	2567
10215	MI:1109	Q13516	MI:1097	9606	bait	MI:0496	OLIG2	5684	MI:1109	P25788	MI:1097	9606	prey	MI:0498	PSMA3	1.0E-11	0	705
10215	MI:1109	Q13516	MI:1097	9606	bait	MI:0496	OLIG2	2802	MI:1109	Q08378	MI:1097	9606	prey	MI:0498	GOLGA3_var2	1.0E-18	1169	1479
5116	MI:1109	O95613	MI:1097	9606	bait	MI:0496	PCNT	8997	MI:1109	O60229	MI:1097	9606	prey	MI:0498	KALRN	0.01	1688	2199
5116	MI:1109	O95613	MI:1097	9606	bait	MI:0496	PCNT	387119	MI:1109	Q5SZL2	MI:1097	9606	prey	MI:0498	CEP85L	0.01	1435	2182
5116	MI:1109	O95613	MI:1097	9606	bait	MI:0496	PCNT	26146	MI:1109	Q8TDR0	MI:1097	9606	prey	MI:0498	TRAF3IP1	0.1	1658	2076
5116	MI:1109	O95613	MI:1097	9606	bait	MI:0496	PCNT	9638	MI:1109	Q99689	MI:1097	9606	prey	MI:0498	FEZ1	1.0E-63	500	848
5116	MI:1109	O95613	MI:1097	9606	bait	MI:0496	PCNT	55197	MI:1109	Q96P16	MI:1097	9606	prey	MI:0498	P15RS	0.1	539	939
5116	MI:1109	O95613	MI:1097	9606	bait	MI:0496	PCNT	989	MI:1109	Q16181	MI:1097	9606	prey	MI:0498	2007-09-01	0.1	848	1146
5116	MI:1109	O95613	MI:1097	9606	bait	MI:0496	PCNT	1785	MI:1109	P50570	MI:1097	9606	prey	MI:0498	DNM2	0.1	1565	2293
5116	MI:1109	O95613	MI:1097	9606	bait	MI:0496	PCNT	6711	MI:1109	Q01082	MI:1097	9606	prey	MI:0498	SPTBN1 var1	1.0	4757	5469
5116	MI:1109	O95613	MI:1097	9606	bait	MI:0496	PCNT	547	MI:1109	Q12756	MI:1097	9606	prey	MI:0498	KIF1A	0.01	1781	2265
5116	MI:1109	O95613	MI:1097	9606	bait	MI:0496	PCNT	51637	MI:1109	Q9Y224	MI:1097	9606	prey	MI:0498	C14orf166	1.0E-4	40	702
5116	MI:1109	O95613	MI:1097	9606	bait	MI:0496	PCNT	57698	MI:1109	A0MZ66	MI:1097	9606	prey	MI:0498	shootin-1 isoform a	0.1	92	876
5116	MI:1109	O95613	MI:1097	9606	bait	MI:0496	PCNT	23380	MI:1109	O75044	MI:1097	9606	prey	MI:0498	SRGAP2	0.1	620	1575
5116	MI:1109	O95613	MI:1097	9606	bait	MI:0496	PCNT	7534	MI:1109	P63104	MI:1097	9606	prey	MI:0498	YWHAZ var2	1.0	185	648
5116	MI:1109	O95613	MI:1097	9606	bait	MI:0496	PCNT	9705	MI:1109	O60284	MI:1097	9606	prey	MI:0498	ST18	0.01	2678	3144
5116	MI:1109	O95613	MI:1097	9606	bait	MI:0496	PCNT	6712	MI:1109	O15020	MI:1097	9606	prey	MI:0498	SPTBN2	0.1	5816	6275
5116	MI:1109	O95613	MI:1097	9606	bait	MI:0496	PCNT	57489	MI:1109	Q9ULJ1	MI:1097	9606	prey	MI:0498	ODF2L	0.1	1373	1863
5116	MI:1109	O95613	MI:1097	9606	bait	MI:0496	PCNT	1759	MI:1109	Q05193	MI:1097	9606	prey	MI:0498	DNM1	1.0E-12	1877	2239
5116	MI:1109	O95613	MI:1097	9606	bait	MI:0496	PCNT	55249	MI:1109	Q9H869	MI:1097	9606	prey	MI:0498	YY1AP1	0.1	152	560
5116	MI:1109	O95613	MI:1097	9606	bait	MI:0496	PCNT	25957	MI:1109	Q8TF01	MI:1097	9606	prey	MI:0498	PNISR	1.0E-7	734	1091
5116	MI:1109	O95613	MI:1097	9606	bait	MI:0496	PCNT	10075	MI:1109	Q7Z6Z7	MI:1097	9606	prey	MI:0498	HUWE1	0.01	5813	6617
5116	MI:1109	O95613	MI:1097	9606	bait	MI:0496	PCNT	93621	MI:1109	Q9Y605	MI:1097	9606	prey	MI:0498	MRFAP1	0.1	17	384
5116	MI:1109	O95613	MI:1097	9606	bait	MI:0496	PCNT	3800	MI:1109	O60282	MI:1097	9606	prey	MI:0498	KIF5C	0.1	1865	2429
5116	MI:1109	O95613	MI:1097	9606	bait	MI:0496	PCNT	23499	MI:1109	Q9UPN3	MI:1097	9606	prey	MI:0498	MACF1	1.0E-4	11510	12541	9574	9726
5116	MI:1109	O95613	MI:1097	9606	bait	MI:0496	PCNT	9267	MI:1109	Q15438	MI:1097	9606	prey	MI:0498	PSCD1	0.1	0	512
5116	MI:1109	O95613	MI:1097	9606	bait	MI:0496	PCNT	801	MI:1109	P62158	MI:1097	9606	prey	MI:0498	CALM1	1.0E-18	0	450
5116	MI:1109	O95613	MI:1097	9606	bait	MI:0496	PCNT	9472	MI:1109	Q13023	MI:1097	9606	prey	MI:0498	AKAP6	0.01	1496	2569
5116	MI:1109	O95613	MI:1097	9606	bait	MI:0496	PCNT	667	MI:1109	Q03001	MI:1097	9606	prey	MI:0498	DST-1	1.0E-4	13505	13964
5116	MI:1109	O95613	MI:1097	9606	bait	MI:0496	PCNT	8672	MI:1109	O43432	MI:1097	9606	prey	MI:0498	EIF4G3 var1	0.1	4262	4866
5116	MI:1109	O95613	MI:1097	9606	bait	MI:0496	PCNT	26052	MI:1109	Q9UQ16	MI:1097	9606	prey	MI:0498	DNM3	0.01	1547	2227
5116	MI:1109	O95613	MI:1097	9606	bait	MI:0496	PCNT	29780	MI:1109	Q9HBI1	MI:1097	9606	prey	MI:0498	PARVB	0.1	26	438
5116	MI:1109	O95613	MI:1097	9606	bait	MI:0496	PCNT	23040	MI:1109	Q9UL68	MI:1097	9606	prey	MI:0498	MYT1L	0.01	3110	3555
5116	MI:1109	O95613	MI:1097	9606	bait	MI:0496	PCNT	170961	MI:1109	Q8TF21	MI:1097	9606	prey	MI:0498	ANKRD24	0.1	2999	3441
5116	MI:1109	O95613	MI:1097	9606	bait	MI:0496	PCNT	57584	MI:1109	Q5T5U3	MI:1097	9606	prey	MI:0498	ARHGAP21	1.0E-4	3404	4285
5116	MI:1109	O95613	MI:1097	9606	bait	MI:0496	PCNT	23312	MI:1109	Q8TDJ6	MI:1097	9606	prey	MI:0498	DMXL2	0.1	5729	6605
5116	MI:1109	O95613	MI:1097	9606	bait	MI:0496	PCNT	6238	MI:1109	Q9P2E9	MI:1097	9606	prey	MI:0498	RRBP1	1.0E-7	1550	1952
5116	MI:1109	O95613	MI:1097	9606	bait	MI:0496	PCNT	25836	MI:1109	Q6KC79	MI:1097	9606	prey	MI:0498	NIPBL	0.1	3329	4226
5116	MI:1109	O95613	MI:1097	9606	bait	MI:0496	PCNT	8567	MI:1109	Q8WXG6	MI:1097	9606	prey	MI:0498	MADD-1	0.01	3434	4161
5116	MI:1109	O95613	MI:1097	9606	bait	MI:0496	PCNT	23345	MI:1109	Q8NF91	MI:1097	9606	prey	MI:0498	SYNE1 var1	0.1	12116	13140
5116	MI:1109	O95613	MI:1097	9606	bait	MI:0496	PCNT	6709	MI:1109	Q13813	MI:1097	9606	prey	MI:0498	SPTAN1	0.1	3086	4088
5116	MI:1109	O95613	MI:1097	9606	bait	MI:0496	PCNT	7402	MI:1109	P46939	MI:1097	9606	prey	MI:0498	UTRN	0.01	2996	3860
5116	MI:1109	O95613	MI:1097	9606	bait	MI:0496	PCNT	64168	MI:1109	Q8N987	MI:1097	9606	prey	MI:0498	NECAB1	0.1	164	494
5116	MI:1109	O95613	MI:1097	9606	bait	MI:0496	PCNT	7533	MI:1109	Q04917	MI:1097	9606	prey	MI:0498	YWHAH	1.0E-10	8	623
5116	MI:1109	O95613	MI:1097	9606	bait	MI:0496	PCNT	3163	MI:1109	P30519	MI:1097	9606	prey	MI:0498	HMOX2	0.1	0	550
5121	MI:1109	P48539	MI:1097	9606	bait	MI:0496	PCP4	5080	MI:1109	P26367	MI:1097	9606	prey	MI:0498	PAX6-1	1.0	113	946
5152	MI:1109	O76083	MI:1097	9606	bait	MI:0496	PDE9A	6625	MI:1109	P08621	MI:1097	9606	prey	MI:0498	SNRP70 var1	10.0	101	461
5152	MI:1109	O76083	MI:1097	9606	bait	MI:0496	PDE9A	204851	MI:1109	Q86Z02	MI:1097	9606	prey	MI:0498	HIPK1	1.0	2579	3633
5152	MI:1109	O76083	MI:1097	9606	bait	MI:0496	PDE9A	9205	MI:1109	Q9UJ78	MI:1097	9606	prey	MI:0498	ZMYM5-1	1.0	0	722
5152	MI:1109	O76083	MI:1097	9606	bait	MI:0496	PDE9A	8924	MI:1109	O95714	MI:1097	9606	prey	MI:0498	HERC2	0.01	10181	10681
5152	MI:1109	O76083	MI:1097	9606	bait	MI:0496	PDE9A	2067	MI:1109	P07992	MI:1097	9606	prey	MI:0498	ERCC1	0.1	368	875
51227	MI:1109	P57054	MI:1097	9606	bait	MI:0496	PIGP	55251	MI:1109	Q9NV79	MI:1097	9606	prey	MI:0498	PCMTD2	0.001	0	803
51227	MI:1109	P57054	MI:1097	9606	bait	MI:0496	PIGP	163882	MI:1109	Q6PJW8	MI:1097	9606	prey	MI:0498	C1orf71	0.1	2063	2178
51227	MI:1109	P57054	MI:1097	9606	bait	MI:0496	PIGP	6625	MI:1109	P08621	MI:1097	9606	prey	MI:0498	SNRNP70 var1	10.0	92	462
51227	MI:1109	P57054	MI:1097	9606	bait	MI:0496	PIGP	64418	MI:1109	Q9H0V1	MI:1097	9606	prey	MI:0498	TMEM168	0.1	1787	2094
51227	MI:1109	P57054	MI:1097	9606	bait	MI:0496	PIGP	79035	MI:1109	Q9BQ15	MI:1097	9606	prey	MI:0498	NABP2	0.1	29	623
51227	MI:1109	P57054	MI:1097	9606	bait	MI:0496	PIGP	1195	MI:1109	P49759	MI:1097	9606	prey	MI:0498	CLK1	0.1	668	838
5316	MI:1109	P55347	MI:1097	9606	bait	MI:0496	PKNOX1	23095	MI:1109	O60333	MI:1097	9606	prey	MI:0498	KIF1B-1	0.01	767	1482
5316	MI:1109	P55347	MI:1097	9606	bait	MI:0496	PKNOX1	200894	MI:1109	Q3SXY8	MI:1097	9606	prey	MI:0498	ARL13B	0.01	110	510
5316	MI:1109	P55347	MI:1097	9606	bait	MI:0496	PKNOX1	6778	MI:1109	P42226	MI:1097	9606	prey	MI:0498	STAT6	0.1	8	470
5316	MI:1109	P55347	MI:1097	9606	bait	MI:0496	PKNOX1	5089	MI:1109	P40425	MI:1097	9606	prey	MI:0498	PBX2	1.0E-11	218	741
5316	MI:1109	P55347	MI:1097	9606	bait	MI:0496	PKNOX1	6949	MI:1109	Q13428	MI:1097	9606	prey	MI:0498	TCOF1	0.1	3226	3852
5316	MI:1109	P55347	MI:1097	9606	bait	MI:0496	PKNOX1	10458	MI:1109	Q9UQB8	MI:1097	9606	prey	MI:0498	BAIAP2	0.1	83	503
5316	MI:1109	P55347	MI:1097	9606	bait	MI:0496	PKNOX1	547	MI:1109	Q12756	MI:1097	9606	prey	MI:0498	KIF1A-1	0.1	701	1179
5316	MI:1109	P55347	MI:1097	9606	bait	MI:0496	PKNOX1	716	MI:1109	P09871	MI:1097	9606	prey	MI:0498	C1S	0.1	1655	2067
5316	MI:1109	P55347	MI:1097	9606	bait	MI:0496	PKNOX1	9158	MI:1109	O43427	MI:1097	9606	prey	MI:0498	FIBP var2	1.0E-6	365	1074
5316	MI:1109	P55347	MI:1097	9606	bait	MI:0496	PKNOX1	23336	MI:1109	O15061	MI:1097	9606	prey	MI:0498	DMN	1.0E-4	0	255
5316	MI:1109	P55347	MI:1097	9606	bait	MI:0496	PKNOX1	23265	MI:1109	Q9UPT5	MI:1097	9606	prey	MI:0498	EXOC7_var3	0.01	620	880
5316	MI:1109	P55347	MI:1097	9606	bait	MI:0496	PKNOX1	8522	MI:1109	O60861	MI:1097	9606	prey	MI:0498	GAS7	0.1	419	870
5316	MI:1109	P55347	MI:1097	9606	bait	MI:0496	PKNOX1	56271	MI:1109	Q9NWD9	MI:1097	9606	prey	MI:0498	BEX4	0.1	212	363
5316	MI:1109	P55347	MI:1097	9606	bait	MI:0496	PKNOX1	23499	MI:1109	Q9UPN3	MI:1097	9606	prey	MI:0498	MACF1	0.1	9740	10124	12743	13585	8410	9150
5316	MI:1109	P55347	MI:1097	9606	bait	MI:0496	PKNOX1	114793	MI:1109	Q96PY5	MI:1097	9606	prey	MI:0498	FMNL2	0.1	1958	2899
5316	MI:1109	P55347	MI:1097	9606	bait	MI:0496	PKNOX1	23421	MI:1109	Q13352	MI:1097	9606	prey	MI:0498	ITGB3BP	1.0E-9	251	534
5316	MI:1109	P55347	MI:1097	9606	bait	MI:0496	PKNOX1	5087	MI:1109	P40424	MI:1097	9606	prey	MI:0498	PBX1	1.0E-11	212	735
5316	MI:1109	P55347	MI:1097	9606	bait	MI:0496	PKNOX1	58525	MI:1109	O95785	MI:1097	9606	prey	MI:0498	WIZ	0.1	1892	2385
5316	MI:1109	P55347	MI:1097	9606	bait	MI:0496	PKNOX1	4076	MI:1109	Q14444	MI:1097	9606	prey	MI:0498	M11S1 var2	1.0E-6	623	1273
5316	MI:1109	P55347	MI:1097	9606	bait	MI:0496	PKNOX1	324	MI:1109	P25054	MI:1097	9606	prey	MI:0498	APC	0.1	488	1714
5316	MI:1109	P55347	MI:1097	9606	bait	MI:0496	PKNOX1	84440	MI:1109	Q86YS3	MI:1097	9606	prey	MI:0498	RAB11FIP4	0.1	697	1208
5316	MI:1109	P55347	MI:1097	9606	bait	MI:0496	PKNOX1	5090	MI:1109	P40426	MI:1097	9606	prey	MI:0498	PBX3	1.0E-11	115	750
5316	MI:1109	P55347	MI:1097	9606	bait	MI:0496	PKNOX1	54851	MI:1109	Q8WVL7	MI:1097	9606	prey	MI:0498	ANKRD49	1.0E-6	497	720
5316	MI:1109	P55347	MI:1097	9606	bait	MI:0496	PKNOX1	6772	MI:1109	P42224	MI:1097	9606	prey	MI:0498	STAT1	1.0E-6	515	874
5316	MI:1109	P55347	MI:1097	9606	bait	MI:0496	PKNOX1	202333	MI:1109	Q8N3K9	MI:1097	9606	prey	MI:0498	CMYA5	1.0E-4	10491	10793
5316	MI:1109	P55347	MI:1097	9606	bait	MI:0496	PKNOX1	5202	MI:1109	Q9UHV9	MI:1097	9606	prey	MI:0498	PFDN2	0.01	0	329
5316	MI:1109	P55347	MI:1097	9606	bait	MI:0496	PKNOX1	100132288	MI:1109	-	MI:1097	9606	prey	MI:0498	LOC100132288	1.0E-9	53	390
5316	MI:1109	P55347	MI:1097	9606	bait	MI:0496	PKNOX1	6711	MI:1109	Q01082	MI:1097	9606	prey	MI:0498	SPTBN1 var2	1.0E-31	3599	3860
5316	MI:1109	P55347	MI:1097	9606	bait	MI:0496	PKNOX1	1917	MI:1109	Q05639	MI:1097	9606	prey	MI:0498	EEF1A2	1.0E-46	407	708
5316	MI:1109	P55347	MI:1097	9606	bait	MI:0496	PKNOX1	6046	MI:1109	P25440	MI:1097	9606	prey	MI:0498	BRD2	0.1	518	931
5316	MI:1109	P55347	MI:1097	9606	bait	MI:0496	PKNOX1	286827	MI:1109	Q8IWR1	MI:1097	9606	prey	MI:0498	TRIM59	1.0E-9	413	740
5316	MI:1109	P55347	MI:1097	9606	bait	MI:0496	PKNOX1	9818	MI:1109	Q9BVL2	MI:1097	9606	prey	MI:0498	NUPL1 var1	1.0	692	1148
5316	MI:1109	P55347	MI:1097	9606	bait	MI:0496	PKNOX1	9810	MI:1109	O75150	MI:1097	9606	prey	MI:0498	RNF40	0.1	299	808
5316	MI:1109	P55347	MI:1097	9606	bait	MI:0496	PKNOX1	5646	MI:1109	P35030	MI:1097	9606	prey	MI:0498	PRSS3	1.0E-17	653	786
3275	MI:1109	P55345	MI:1097	9606	bait	MI:0496	PRMT2	56252	MI:1109	P49750	MI:1097	9606	prey	MI:0498	YLPM1	1.0E-10	4553	4900
3275	MI:1109	P55345	MI:1097	9606	bait	MI:0496	PRMT2	50944	MI:1109	Q9Y566	MI:1097	9606	prey	MI:0498	SHANK1	0.1	2312	2803
3275	MI:1109	P55345	MI:1097	9606	bait	MI:0496	PRMT2	81608	MI:1109	Q6UN15	MI:1097	9606	prey	MI:0498	FIP1L1 var2	0.01	962	1392
3275	MI:1109	P55345	MI:1097	9606	bait	MI:0496	PRMT2	81608	MI:1109	Q6UN15	MI:1097	9606	prey	MI:0498	FIP1L1 var3	1.0E-8	524	985
3275	MI:1109	P55345	MI:1097	9606	bait	MI:0496	PRMT2	23518	MI:1109	Q15032	MI:1097	9606	prey	MI:0498	R3HDM1	0.1	1610	2022
3275	MI:1109	P55345	MI:1097	9606	bait	MI:0496	PRMT2	55696	MI:1109	Q9NW64	MI:1097	9606	prey	MI:0498	RBM22	0.1	557	1263
3275	MI:1109	P55345	MI:1097	9606	bait	MI:0496	PRMT2	57698	MI:1109	A0MZ66	MI:1097	9606	prey	MI:0498	shootin-1 isoform a	0.01	128	1146
3275	MI:1109	P55345	MI:1097	9606	bait	MI:0496	PRMT2	11100	MI:1109	Q9BUJ2	MI:1097	9606	prey	MI:0498	HNRNPUL1_var4	0.1	1325	1897
3275	MI:1109	P55345	MI:1097	9606	bait	MI:0496	PRMT2	23135	MI:1109	O15054	MI:1097	9606	prey	MI:0498	JMJD3	0.1	257	5049
3275	MI:1109	P55345	MI:1097	9606	bait	MI:0496	PRMT2	23096	MI:1109	Q5JU85	MI:1097	9606	prey	MI:0498	IQSEC2	0.1	3716	3930
3275	MI:1109	P55345	MI:1097	9606	bait	MI:0496	PRMT2	23053	MI:1109	A7E2V4	MI:1097	9606	prey	MI:0498	ZSWIM8	0.01	2363	2545
3275	MI:1109	P55345	MI:1097	9606	bait	MI:0496	PRMT2	26528	MI:1109	Q96EP5	MI:1097	9606	prey	MI:0498	DAZAP1	1.0E-8	0	250
3275	MI:1109	P55345	MI:1097	9606	bait	MI:0496	PRMT2	7538	MI:1109	P26651	MI:1097	9606	prey	MI:0498	ZFP36	0.1	17	514
3275	MI:1109	P55345	MI:1097	9606	bait	MI:0496	PRMT2	57698	MI:1109	A0MZ66	MI:1097	9606	prey	MI:0498	KIAA1598	1.0E-6	896	1176
3275	MI:1109	P55345	MI:1097	9606	bait	MI:0496	PRMT2	51729	MI:1109	Q9Y2W2	MI:1097	9606	prey	MI:0498	WBP11	1.0E-6	1382	1395
3275	MI:1109	P55345	MI:1097	9606	bait	MI:0496	PRMT2	4646	MI:1109	Q9UM54	MI:1097	9606	prey	MI:0498	MYO6	0.1	3545	3858
8624	MI:1109	O95456	MI:1097	9606	bait	MI:0496	PSMG1	5573	MI:1109	P10644	MI:1097	9606	prey	MI:0498	PRKAR1A-1	1.0	227	1146
8624	MI:1109	O95456	MI:1097	9606	bait	MI:0496	PSMG1	6709	MI:1109	Q13813	MI:1097	9606	prey	MI:0498	SPTAN1	1.0E-57	3632	4021
8624	MI:1109	O95456	MI:1097	9606	bait	MI:0496	PSMG1	56984	MI:1109	Q969U7	MI:1097	9606	prey	MI:0498	PSMG2	1.0E-50	0	718
8624	MI:1109	O95456	MI:1097	9606	bait	MI:0496	PSMG1	7319	MI:1109	P49459	MI:1097	9606	prey	MI:0498	UBE2A	1.0E-10	77	459
8624	MI:1109	O95456	MI:1097	9606	bait	MI:0496	PSMG1	10730	MI:1109	Q96TA2	MI:1097	9606	prey	MI:0498	YME1L1	1.0E-24	1058	1473
8624	MI:1109	O95456	MI:1097	9606	bait	MI:0496	PSMG1	7812	MI:1109	O75534	MI:1097	9606	prey	MI:0498	CSDE1	1.0E-10	1274	1924
8624	MI:1109	O95456	MI:1097	9606	bait	MI:0496	PSMG1	6625	MI:1109	P08621	MI:1097	9606	prey	MI:0498	SNRNP70 var2	1.0	110	457
54033	MI:1109	P57052	MI:1097	9606	bait	MI:0496	RBM11	546	MI:1109	P46100	MI:1097	9606	prey	MI:0498	ATRX	0.1	5723	7253
54033	MI:1109	P57052	MI:1097	9606	bait	MI:0496	RBM11	641371	MI:1109	Q86TX2	MI:1097	9606	prey	MI:0498	ACOT1	0.1	773	1226
54033	MI:1109	P57052	MI:1097	9606	bait	MI:0496	RBM11	8506	MI:1109	P78357	MI:1097	9606	prey	MI:0498	CNTNAP1	1.0E-11	3668	3815
54033	MI:1109	P57052	MI:1097	9606	bait	MI:0496	RBM11	9397	MI:1109	O60551	MI:1097	9606	prey	MI:0498	NMT2	0.1	95	917
54033	MI:1109	P57052	MI:1097	9606	bait	MI:0496	RBM11	58473	MI:1109	Q9UF11	MI:1097	9606	prey	MI:0498	PLEKHB1	0.1	118	570
54033	MI:1109	P57052	MI:1097	9606	bait	MI:0496	RBM11	64793	MI:1109	Q6P2H3	MI:1097	9606	prey	MI:0498	CEP85	0.1	938	1476
54033	MI:1109	P57052	MI:1097	9606	bait	MI:0496	RBM11	55596	MI:1109	Q6NZY4	MI:1097	9606	prey	MI:0498	ZCCHC8	0.01	821	1426
54033	MI:1109	P57052	MI:1097	9606	bait	MI:0496	RBM11	7916	MI:1109	P48634	MI:1097	9606	prey	MI:0498	PRRC2A	0.1	5111	5813
54033	MI:1109	P57052	MI:1097	9606	bait	MI:0496	RBM11	4747	MI:1109	P07196	MI:1097	9606	prey	MI:0498	NEFL	1.0E-11	872	1334
54033	MI:1109	P57052	MI:1097	9606	bait	MI:0496	RBM11	7761	MI:1109	Q9UL59	MI:1097	9606	prey	MI:0498	ZNF214	0.1	233	977
54033	MI:1109	P57052	MI:1097	9606	bait	MI:0496	RBM11	101060022	MI:1109	-	MI:1097	9606	prey	MI:0498	LOC101060022	0.1	191	575
54033	MI:1109	P57052	MI:1097	9606	bait	MI:0496	RBM11	5130	MI:1109	P49585	MI:1097	9606	prey	MI:0498	PCYT1A	0.1	50	1104
54033	MI:1109	P57052	MI:1097	9606	bait	MI:0496	RBM11	5710	MI:1109	P55036	MI:1097	9606	prey	MI:0498	PSMD4	0.1	170	1134
54033	MI:1109	P57052	MI:1097	9606	bait	MI:0496	RBM11	1314	MI:1109	P53621	MI:1097	9606	prey	MI:0498	COPA	0.1	2624	3013
54033	MI:1109	P57052	MI:1097	9606	bait	MI:0496	RBM11	146713	MI:1109	A6NFN3	MI:1097	9606	prey	MI:0498	RBFOX3	0.1	392	939
54033	MI:1109	P57052	MI:1097	9606	bait	MI:0496	RBM11	471	MI:1109	P31939	MI:1097	9606	prey	MI:0498	ATIC	0.01	581	1052
54033	MI:1109	P57052	MI:1097	9606	bait	MI:0496	RBM11	84181	MI:1109	Q8TD26	MI:1097	9606	prey	MI:0498	CHD6	0.1	7232	8004
54033	MI:1109	P57052	MI:1097	9606	bait	MI:0496	RBM11	54927	MI:1109	Q9NX63	MI:1097	9606	prey	MI:0498	CHCHD3	0.1	0	699
54033	MI:1109	P57052	MI:1097	9606	bait	MI:0496	RBM11	10382	MI:1109	P04350	MI:1097	9606	prey	MI:0498	TUBB4A	0.1	704	1070
54033	MI:1109	P57052	MI:1097	9606	bait	MI:0496	RBM11	10992	MI:1109	Q13435	MI:1097	9606	prey	MI:0498	SF3B2	1.0E-11	1805	1979
54033	MI:1109	P57052	MI:1097	9606	bait	MI:0496	RBM11	55152	MI:1109	Q5D0E6	MI:1097	9606	prey	MI:0498	DALRD3	0.1	731	1551
54033	MI:1109	P57052	MI:1097	9606	bait	MI:0496	RBM11	55769	MI:1109	P51522	MI:1097	9606	prey	MI:0498	ZNF83	0.1	335	1551
54033	MI:1109	P57052	MI:1097	9606	bait	MI:0496	RBM11	5428	MI:1109	P54098	MI:1097	9606	prey	MI:0498	POLG	0.1	1541	1965
54033	MI:1109	P57052	MI:1097	9606	bait	MI:0496	RBM11	9802	MI:1109	Q15038	MI:1097	9606	prey	MI:0498	DAZAP2 var1	1.0	53	507
54033	MI:1109	P57052	MI:1097	9606	bait	MI:0496	RBM11	8553	MI:1109	O14503	MI:1097	9606	prey	MI:0498	BHLHB2	0.1	539	1105
54033	MI:1109	P57052	MI:1097	9606	bait	MI:0496	RBM11	6625	MI:1109	P08621	MI:1097	9606	prey	MI:0498	SNRNP70 var2	1.0	185	460
54033	MI:1109	P57052	MI:1097	9606	bait	MI:0496	RBM11	152006	MI:1109	Q9H0F5	MI:1097	9606	prey	MI:0498	RNF38	0.01	926	1198
54033	MI:1109	P57052	MI:1097	9606	bait	MI:0496	RBM11	51148	MI:1109	Q5T4B2	MI:1097	9606	prey	MI:0498	CERCAM	0.1	0	368
54033	MI:1109	P57052	MI:1097	9606	bait	MI:0496	RBM11	4035	MI:1109	Q07954	MI:1097	9606	prey	MI:0498	LRP1	0.1	8351	9714
54033	MI:1109	P57052	MI:1097	9606	bait	MI:0496	RBM11	55681	MI:1109	Q6P3W7	MI:1097	9606	prey	MI:0498	SCYL2	0.1	890	2076
54033	MI:1109	P57052	MI:1097	9606	bait	MI:0496	RBM11	10085	MI:1109	O43854	MI:1097	9606	prey	MI:0498	EDIL3	0.1	38	700
54033	MI:1109	P57052	MI:1097	9606	bait	MI:0496	RBM11	7553	MI:1109	P17097	MI:1097	9606	prey	MI:0498	ZNF7	0.1	902	1825
54033	MI:1109	P57052	MI:1097	9606	bait	MI:0496	RBM11	1410	MI:1109	P02511	MI:1097	9606	prey	MI:0498	CRYAB	0.1	0	390
54033	MI:1109	P57052	MI:1097	9606	bait	MI:0496	RBM11	7743	MI:1109	O75820	MI:1097	9606	prey	MI:0498	ZNF189	1.0E-6	137	797
54033	MI:1109	P57052	MI:1097	9606	bait	MI:0496	RBM11	50717	MI:1109	Q5TAQ9	MI:1097	9606	prey	MI:0498	DCAF8	1.0E-4	221	616
54033	MI:1109	P57052	MI:1097	9606	bait	MI:0496	RBM11	10363	MI:1109	Q9NP66	MI:1097	9606	prey	MI:0498	HMG20A-1	1.0	0	900
54033	MI:1109	P57052	MI:1097	9606	bait	MI:0496	RBM11	23660	MI:1109	Q9Y2L8	MI:1097	9606	prey	MI:0498	ZKSCAN5	0.01	1808	2520
54033	MI:1109	P57052	MI:1097	9606	bait	MI:0496	RBM11	667	MI:1109	Q03001	MI:1097	9606	prey	MI:0498	DST-1	0.01	14495	15003
54033	MI:1109	P57052	MI:1097	9606	bait	MI:0496	RBM11	161742	MI:1109	Q7Z699	MI:1097	9606	prey	MI:0498	SPRED1	0.1	443	1071
54033	MI:1109	P57052	MI:1097	9606	bait	MI:0496	RBM11	8567	MI:1109	Q8WXG6	MI:1097	9606	prey	MI:0498	MADD	1.0E-4	1544	2082
54033	MI:1109	P57052	MI:1097	9606	bait	MI:0496	RBM11	79673	MI:1109	Q86UD4	MI:1097	9606	prey	MI:0498	ZNF329	1.0E-13	1187	1440
54033	MI:1109	P57052	MI:1097	9606	bait	MI:0496	RBM11	90987	MI:1109	Q9BRH9	MI:1097	9606	prey	MI:0498	ZNF251	1.0E-8	575	1125
54033	MI:1109	P57052	MI:1097	9606	bait	MI:0496	RBM11	10617	MI:1109	O95630	MI:1097	9606	prey	MI:0498	STAMBP	0.01	413	933
54033	MI:1109	P57052	MI:1097	9606	bait	MI:0496	RBM11	80095	MI:1109	Q8WXB4	MI:1097	9606	prey	MI:0498	ZNF606	0.01	1437	2099
54033	MI:1109	P57052	MI:1097	9606	bait	MI:0496	RBM11	5108	MI:1109	Q15154	MI:1097	9606	prey	MI:0498	PCM1	0.1	3685	4378
54033	MI:1109	P57052	MI:1097	9606	bait	MI:0496	RBM11	23173	MI:1109	P53582	MI:1097	9606	prey	MI:0498	METAP1	1.0E-4	0	738
54033	MI:1109	P57052	MI:1097	9606	bait	MI:0496	RBM11	5335	MI:1109	P19174	MI:1097	9606	prey	MI:0498	PLCG1	0.1	2912	3876
54033	MI:1109	P57052	MI:1097	9606	bait	MI:0496	RBM11	23389	MI:1109	Q71F56	MI:1097	9606	prey	MI:0498	MED13L	0.1	2546	3062
54033	MI:1109	P57052	MI:1097	9606	bait	MI:0496	RBM11	55661	MI:1109	Q96GQ7	MI:1097	9606	prey	MI:0498	DDX27	0.1	410	1000
54033	MI:1109	P57052	MI:1097	9606	bait	MI:0496	RBM11	64224	MI:1109	Q9BSE4	MI:1097	9606	prey	MI:0498	HERPUD2	0.01	257	667
54033	MI:1109	P57052	MI:1097	9606	bait	MI:0496	RBM11	55900	MI:1109	Q9NR11	MI:1097	9606	prey	MI:0498	ZNF302-1	0.1	548	999
54033	MI:1109	P57052	MI:1097	9606	bait	MI:0496	RBM11	7431	MI:1109	P08670	MI:1097	9606	prey	MI:0498	VIM	0.1	548	1068
54033	MI:1109	P57052	MI:1097	9606	bait	MI:0496	RBM11	64122	MI:1109	Q9H479	MI:1097	9606	prey	MI:0498	FN3K	0.1	164	706
54033	MI:1109	P57052	MI:1097	9606	bait	MI:0496	RBM11	5162	MI:1109	P11177	MI:1097	9606	prey	MI:0498	PDHB	0.1	371	1080
54033	MI:1109	P57052	MI:1097	9606	bait	MI:0496	RBM11	10905	MI:1109	O60476	MI:1097	9606	prey	MI:0498	MAN1A2	0.1	881	1371
1827	MI:1109	P53805	MI:1097	9606	bait	MI:0496	RCAN1	5532	MI:1109	P16298	MI:1097	9606	prey	MI:0498	PPP3CB	1.0E-42	137	1198
1827	MI:1109	P53805	MI:1097	9606	bait	MI:0496	RCAN1	4761	MI:1109	Q15784	MI:1097	9606	prey	MI:0498	NEUROD2	0.1	317	729
1827	MI:1109	P53805	MI:1097	9606	bait	MI:0496	RCAN1	6663	MI:1109	P56693	MI:1097	9606	prey	MI:0498	SOX10	1.0E-22	314	507
1827	MI:1109	P53805	MI:1097	9606	bait	MI:0496	RCAN1	9463	MI:1109	Q9NRD5	MI:1097	9606	prey	MI:0498	PICK1	1.0	0	320
1827	MI:1109	P53805	MI:1097	9606	bait	MI:0496	RCAN1	8175	MI:1109	Q15428	MI:1097	9606	prey	MI:0498	SF3A2	0.1	173	687
1827	MI:1109	P53805	MI:1097	9606	bait	MI:0496	RCAN1	8404	MI:1109	Q14515	MI:1097	9606	prey	MI:0498	SPARCL1-1	0.1	0	464
1827	MI:1109	P53805	MI:1097	9606	bait	MI:0496	RCAN1	11108	MI:1109	Q9UKN5	MI:1097	9606	prey	MI:0498	PRDM4	1.0	914	2287
1827	MI:1109	P53805	MI:1097	9606	bait	MI:0496	RCAN1	51523	MI:1109	Q7LFL8	MI:1097	9606	prey	MI:0498	HSPC195	1.0	329	597
1827	MI:1109	P53805	MI:1097	9606	bait	MI:0496	RCAN1	1871	MI:1109	O00716	MI:1097	9606	prey	MI:0498	E2F3	0.1	374	1092
1827	MI:1109	P53805	MI:1097	9606	bait	MI:0496	RCAN1	5534	MI:1109	P63098	MI:1097	9606	prey	MI:0498	PPP3R1	1.0E-67	95	513
1827	MI:1109	P53805	MI:1097	9606	bait	MI:0496	RCAN1	6662	MI:1109	P48436	MI:1097	9606	prey	MI:0498	SOX9	0.01	155	507
1827	MI:1109	P53805	MI:1097	9606	bait	MI:0496	RCAN1	5789	MI:1109	P23468	MI:1097	9606	prey	MI:0498	PTPRD var4	0.01	1457	2225
1827	MI:1109	P53805	MI:1097	9606	bait	MI:0496	RCAN1	59348	MI:1109	Q9GZX5	MI:1097	9606	prey	MI:0498	ZNF350	1.0	1118	1599
1827	MI:1109	P53805	MI:1097	9606	bait	MI:0496	RCAN1	23036	MI:1109	O60281	MI:1097	9606	prey	MI:0498	ZNF292	1.0	5570	5997
54101	MI:1109	P57078	MI:1097	9606	bait	MI:0496	RIPK4	1487	MI:1109	Q13363	MI:1097	9606	prey	MI:0498	CTBP1	1.0E-6	455	723
54101	MI:1109	P57078	MI:1097	9606	bait	MI:0496	RIPK4	8945	MI:1109	Q9Y297	MI:1097	9606	prey	MI:0498	BTRC	1.0E-23	776	1778
54101	MI:1109	P57078	MI:1097	9606	bait	MI:0496	RIPK4	287	MI:1109	Q01484	MI:1097	9606	prey	MI:0498	ANK2	0.01	1301	2303
54101	MI:1109	P57078	MI:1097	9606	bait	MI:0496	RIPK4	3836	MI:1109	P52294	MI:1097	9606	prey	MI:0498	KPNA1	1.0	665	1548
54101	MI:1109	P57078	MI:1097	9606	bait	MI:0496	RIPK4	6683	MI:1109	Q9UBP0	MI:1097	9606	prey	MI:0498	SPAST var 2	0.01	230	953
54101	MI:1109	P57078	MI:1097	9606	bait	MI:0496	RIPK4	9581	MI:1109	Q4J6C6	MI:1097	9606	prey	MI:0498	PREPL	1.0E-6	0	478
54101	MI:1109	P57078	MI:1097	9606	bait	MI:0496	RIPK4	10367	MI:1109	Q9BPX6	MI:1097	9606	prey	MI:0498	CBARA1	1.0E-13	341	1437
54101	MI:1109	P57078	MI:1097	9606	bait	MI:0496	RIPK4	3309	MI:1109	P11021	MI:1097	9606	prey	MI:0498	HSPA5	1.0	1166	1965
54101	MI:1109	P57078	MI:1097	9606	bait	MI:0496	RIPK4	57534	MI:1109	Q86YT6	MI:1097	9606	prey	MI:0498	MIB1	1.0E-8	1499	2127
54101	MI:1109	P57078	MI:1097	9606	bait	MI:0496	RIPK4	8027	MI:1109	Q92783	MI:1097	9606	prey	MI:0498	STAM	0.1	548	891
54101	MI:1109	P57078	MI:1097	9606	bait	MI:0496	RIPK4	6137	MI:1109	P26373	MI:1097	9606	prey	MI:0498	RPL13	0.1	278	599
54101	MI:1109	P57078	MI:1097	9606	bait	MI:0496	RIPK4	5796	MI:1109	Q15262	MI:1097	9606	prey	MI:0498	PTPRK	1.0E-21	3223	3578
54101	MI:1109	P57078	MI:1097	9606	bait	MI:0496	RIPK4	57728	MI:1109	Q8NEZ3	MI:1097	9606	prey	MI:0498	WDR19	0.01	2987	3559
54101	MI:1109	P57078	MI:1097	9606	bait	MI:0496	RIPK4	4643	MI:1109	Q12965	MI:1097	9606	prey	MI:0498	MYO1E	0.1	2126	2650
54101	MI:1109	P57078	MI:1097	9606	bait	MI:0496	RIPK4	288	MI:1109	Q12955	MI:1097	9606	prey	MI:0498	ANK3	0.1	1310	2367
54101	MI:1109	P57078	MI:1097	9606	bait	MI:0496	RIPK4	79587	MI:1109	Q9HA77	MI:1097	9606	prey	MI:0498	CARS2	0.01	437	703
54101	MI:1109	P57078	MI:1097	9606	bait	MI:0496	RIPK4	136319	MI:1109	P58546	MI:1097	9606	prey	MI:0498	MTPN	1.0E-13	117	357
54101	MI:1109	P57078	MI:1097	9606	bait	MI:0496	RIPK4	22881	MI:1109	Q9Y2G4	MI:1097	9606	prey	MI:0498	ANKRD6	0.01	92	841
54101	MI:1109	P57078	MI:1097	9606	bait	MI:0496	RIPK4	1213	MI:1109	Q00610	MI:1097	9606	prey	MI:0498	CLTC-1	0.01	1214	1761
54101	MI:1109	P57078	MI:1097	9606	bait	MI:0496	RIPK4	7415	MI:1109	P55072	MI:1097	9606	prey	MI:0498	VCP	1.0E-21	1063	1282	1871	2136
54101	MI:1109	P57078	MI:1097	9606	bait	MI:0496	RIPK4	23291	MI:1109	Q9UKB1	MI:1097	9606	prey	MI:0498	FBXW11	0.01	626	1629
54101	MI:1109	P57078	MI:1097	9606	bait	MI:0496	RIPK4	23499	MI:1109	Q9UPN3	MI:1097	9606	prey	MI:0498	MACF1	0.1	13319	13750
54101	MI:1109	P57078	MI:1097	9606	bait	MI:0496	RIPK4	8775	MI:1109	P54920	MI:1097	9606	prey	MI:0498	NAPA	1.0E-13	110	286
54101	MI:1109	P57078	MI:1097	9606	bait	MI:0496	RIPK4	11240	MI:1109	Q9Y2J8	MI:1097	9606	prey	MI:0498	PADI2	0.1	1115	1998
54101	MI:1109	P57078	MI:1097	9606	bait	MI:0496	RIPK4	51130	MI:1109	Q9Y575	MI:1097	9606	prey	MI:0498	ASB3	0.01	0	598
54101	MI:1109	P57078	MI:1097	9606	bait	MI:0496	RIPK4	30000	MI:1109	O14787	MI:1097	9606	prey	MI:0498	TNPO2	0.01	2195	2694
54101	MI:1109	P57078	MI:1097	9606	bait	MI:0496	RIPK4	10277	MI:1109	O95155	MI:1097	9606	prey	MI:0498	UBE4B	0.01	164	1060
54101	MI:1109	P57078	MI:1097	9606	bait	MI:0496	RIPK4	9863	MI:1109	Q86UL8	MI:1097	9606	prey	MI:0498	MAGI2	1.0E-6	1268	1618
54101	MI:1109	P57078	MI:1097	9606	bait	MI:0496	RIPK4	6683	MI:1109	Q9UBP0	MI:1097	9606	prey	MI:0498	SPAST var 1	1.0E-6	371	718
89765	MI:1109	Q8WYR4	MI:1097	9606	bait	MI:0496	RSPH1	9479	MI:1109	Q9UQF2	MI:1097	9606	prey	MI:0498	MAPK8IP1	0.1	1145	1804
89765	MI:1109	Q8WYR4	MI:1097	9606	bait	MI:0496	RSPH1	53339	MI:1109	Q9H0C5	MI:1097	9606	prey	MI:0498	BTBD1	0.1	350	962
89765	MI:1109	Q8WYR4	MI:1097	9606	bait	MI:0496	RSPH1	23363	MI:1109	O75147	MI:1097	9606	prey	MI:0498	OBSL1	0.1	2789	3094
89765	MI:1109	Q8WYR4	MI:1097	9606	bait	MI:0496	RSPH1	4253	MI:1109	O15320	MI:1097	9606	prey	MI:0498	CTAGE5	0.1	215	767
89765	MI:1109	Q8WYR4	MI:1097	9606	bait	MI:0496	RSPH1	23544	MI:1109	Q9BYH1	MI:1097	9606	prey	MI:0498	SEZ6L	0.1	2963	3075
89765	MI:1109	Q8WYR4	MI:1097	9606	bait	MI:0496	RSPH1	140809	MI:1109	Q9BYN0	MI:1097	9606	prey	MI:0498	SRXN1	0.1	113	236
89765	MI:1109	Q8WYR4	MI:1097	9606	bait	MI:0496	RSPH1	203068	MI:1109	P07437	MI:1097	9606	prey	MI:0498	TUBB	1.0E-28	119	530
89765	MI:1109	Q8WYR4	MI:1097	9606	bait	MI:0496	RSPH1	116966	MI:1109	Q8IZU2	MI:1097	9606	prey	MI:0498	WDR17	0.1	2126	3002
89765	MI:1109	Q8WYR4	MI:1097	9606	bait	MI:0496	RSPH1	7266	MI:1109	Q99615	MI:1097	9606	prey	MI:0498	DNAJC7 var1	1.0	393	507
89765	MI:1109	Q8WYR4	MI:1097	9606	bait	MI:0496	RSPH1	5432	MI:1109	P19387	MI:1097	9606	prey	MI:0498	POLR2C	0.1	227	798
89765	MI:1109	Q8WYR4	MI:1097	9606	bait	MI:0496	RSPH1	10641	MI:1109	Q8WTW4	MI:1097	9606	prey	MI:0498	TUSC4	0.1	155	569
89765	MI:1109	Q8WYR4	MI:1097	9606	bait	MI:0496	RSPH1	8239	MI:1109	Q93008	MI:1097	9606	prey	MI:0498	USP9X-1	1.0E-6	7355	7563
89765	MI:1109	Q8WYR4	MI:1097	9606	bait	MI:0496	RSPH1	55179	MI:1109	Q9NVQ4	MI:1097	9606	prey	MI:0498	FAIM	0.1	0	472
89765	MI:1109	Q8WYR4	MI:1097	9606	bait	MI:0496	RSPH1	55651	MI:1109	Q9NX24	MI:1097	9606	prey	MI:0498	NHP2	0.1	140	462
89765	MI:1109	Q8WYR4	MI:1097	9606	bait	MI:0496	RSPH1	92737	MI:1109	Q8NFT8	MI:1097	9606	prey	MI:0498	DNER	1.0E-14	860	1375
89765	MI:1109	Q8WYR4	MI:1097	9606	bait	MI:0496	RSPH1	8664	MI:1109	O15371	MI:1097	9606	prey	MI:0498	EIF3D	1.0E-4	914	1207
89765	MI:1109	Q8WYR4	MI:1097	9606	bait	MI:0496	RSPH1	2744	MI:1109	O94925	MI:1097	9606	prey	MI:0498	GLS	0.1	794	1050
89765	MI:1109	Q8WYR4	MI:1097	9606	bait	MI:0496	RSPH1	-	MI:1109	-	MI:1097	9606	prey	MI:0498	PRO2160	0.1	0	130
89765	MI:1109	Q8WYR4	MI:1097	9606	bait	MI:0496	RSPH1	84807	MI:1109	Q8NI38	MI:1097	9606	prey	MI:0498	TA-NFKBH	0.1	0	230
89765	MI:1109	Q8WYR4	MI:1097	9606	bait	MI:0496	RSPH1	2017	MI:1109	Q14247	MI:1097	9606	prey	MI:0498	CTTN	0.01	1184	1449
89765	MI:1109	Q8WYR4	MI:1097	9606	bait	MI:0496	RSPH1	7316	MI:1109	P0CG48	MI:1097	9606	prey	MI:0498	UBC	1.0E-6	1235	1471
89765	MI:1109	Q8WYR4	MI:1097	9606	bait	MI:0496	RSPH1	51729	MI:1109	Q9Y2W2	MI:1097	9606	prey	MI:0498	WBP11	0.1	151	463
89765	MI:1109	Q8WYR4	MI:1097	9606	bait	MI:0496	RSPH1	8287	MI:1109	O00507	MI:1097	9606	prey	MI:0498	USP9Y	1.0E-6	7319	7572
89765	MI:1109	Q8WYR4	MI:1097	9606	bait	MI:0496	RSPH1	10381	MI:1109	Q13509	MI:1097	9606	prey	MI:0498	TUBB3	1.0E-25	320	564
89765	MI:1109	Q8WYR4	MI:1097	9606	bait	MI:0496	RSPH1	10383	MI:1109	P68371	MI:1097	9606	prey	MI:0498	TUBB2C	0.01	107	616
89765	MI:1109	Q8WYR4	MI:1097	9606	bait	MI:0496	RSPH1	114876	MI:1109	Q9BXW6	MI:1097	9606	prey	MI:0498	OSBPL1A	1.0E-22	824	1067
89765	MI:1109	Q8WYR4	MI:1097	9606	bait	MI:0496	RSPH1	6625	MI:1109	P08621	MI:1097	9606	prey	MI:0498	SNRP70 var1	10.0	101	461
89765	MI:1109	Q8WYR4	MI:1097	9606	bait	MI:0496	RSPH1	23077	MI:1109	O75592	MI:1097	9606	prey	MI:0498	MYCBP2	0.1	9854	10455
89765	MI:1109	Q8WYR4	MI:1097	9606	bait	MI:0496	RSPH1	51592	MI:1109	Q9UPN9	MI:1097	9606	prey	MI:0498	TRIM33	1.0E-6	2168	2856
89765	MI:1109	Q8WYR4	MI:1097	9606	bait	MI:0496	RSPH1	84851	MI:1109	Q96A61	MI:1097	9606	prey	MI:0498	TRIM52	0.1	236	752
89765	MI:1109	Q8WYR4	MI:1097	9606	bait	MI:0496	RSPH1	23542	MI:1109	Q13387	MI:1097	9606	prey	MI:0498	MAPK8IP2	0.1	1547	2139
89765	MI:1109	Q8WYR4	MI:1097	9606	bait	MI:0496	RSPH1	5915	MI:1109	P10826	MI:1097	9606	prey	MI:0498	RARB	0.01	0	461
89765	MI:1109	Q8WYR4	MI:1097	9606	bait	MI:0496	RSPH1	667	MI:1109	Q03001	MI:1097	9606	prey	MI:0498	DST-1	1.0000000000000001E-104	11606	11715
89765	MI:1109	Q8WYR4	MI:1097	9606	bait	MI:0496	RSPH1	9682	MI:1109	O75164	MI:1097	9606	prey	MI:0498	JMJD2A	0.1	1414	2260
89765	MI:1109	Q8WYR4	MI:1097	9606	bait	MI:0496	RSPH1	54849	MI:1109	Q6ZN54	MI:1097	9606	prey	MI:0498	DEF8	1.0E-14	38	396
89765	MI:1109	Q8WYR4	MI:1097	9606	bait	MI:0496	RSPH1	347733	MI:1109	Q9BVA1	MI:1097	9606	prey	MI:0498	TUBB2B	1.0E-22	221	485
89765	MI:1109	Q8WYR4	MI:1097	9606	bait	MI:0496	RSPH1	7536	MI:1109	Q15637	MI:1097	9606	prey	MI:0498	SF1	1.0E-12	350	508
89765	MI:1109	Q8WYR4	MI:1097	9606	bait	MI:0496	RSPH1	8239	MI:1109	Q93008	MI:1097	9606	prey	MI:0498	USP9X	0.01	6191	7545
89765	MI:1109	Q8WYR4	MI:1097	9606	bait	MI:0496	RSPH1	1490	MI:1109	P29279	MI:1097	9606	prey	MI:0498	CTGF	0.1	431	1050
89765	MI:1109	Q8WYR4	MI:1097	9606	bait	MI:0496	RSPH1	7280	MI:1109	Q13885	MI:1097	9606	prey	MI:0498	TUBB2A	1.0E-77	251	484
89765	MI:1109	Q8WYR4	MI:1097	9606	bait	MI:0496	RSPH1	547	MI:1109	Q12756	MI:1097	9606	prey	MI:0498	KIF1A	1.0E-6	5004	5219
89765	MI:1109	Q8WYR4	MI:1097	9606	bait	MI:0496	RSPH1	23095	MI:1109	O60333	MI:1097	9606	prey	MI:0498	KIF1B	0.1	4811	5190
89765	MI:1109	Q8WYR4	MI:1097	9606	bait	MI:0496	RSPH1	55964	MI:1109	Q9UH03	MI:1097	9606	prey	MI:0498	2003-09-01	1.0E-52	704	750
89765	MI:1109	Q8WYR4	MI:1097	9606	bait	MI:0496	RSPH1 isoforme 2	2593	MI:1109	Q14353	MI:1097	9606	prey	MI:0498	GAMT	0.1	0	435
89765	MI:1109	Q8WYR4	MI:1097	9606	bait	MI:0496	RSPH1 isoforme 2	1191	MI:1109	P10909	MI:1097	9606	prey	MI:0498	CLU	0.1	245	725
89765	MI:1109	Q8WYR4	MI:1097	9606	bait	MI:0496	RSPH1 isoforme 2	253461	MI:1109	Q8NAP3	MI:1097	9606	prey	MI:0498	ZBTB38	1.0	1091	1717
89765	MI:1109	Q8WYR4	MI:1097	9606	bait	MI:0496	RSPH1 isoforme 2	6605	MI:1109	Q969G3	MI:1097	9606	prey	MI:0498	SMARCE1	0.01	62	743
89765	MI:1109	Q8WYR4	MI:1097	9606	bait	MI:0496	RSPH1 isoforme 2	80778	MI:1109	Q8IZ26	MI:1097	9606	prey	MI:0498	ZNF34	0.1	467	1318
89765	MI:1109	Q8WYR4	MI:1097	9606	bait	MI:0496	RSPH1 isoforme 2	1400	MI:1109	Q14194	MI:1097	9606	prey	MI:0498	CRMP1	0.1	1271	1928
89765	MI:1109	Q8WYR4	MI:1097	9606	bait	MI:0496	RSPH1 isoforme 2	7403	MI:1109	O15550	MI:1097	9606	prey	MI:0498	KDM6A	0.1	0	1458
89765	MI:1109	Q8WYR4	MI:1097	9606	bait	MI:0496	RSPH1 isoforme 2	54472	MI:1109	Q9H0E2	MI:1097	9606	prey	MI:0498	TOLLIP	0.1	194	770
89765	MI:1109	Q8WYR4	MI:1097	9606	bait	MI:0496	RSPH1 isoforme 2	3097	MI:1109	P31629	MI:1097	9606	prey	MI:0498	HIVEP2	1.0	0	1115
89765	MI:1109	Q8WYR4	MI:1097	9606	bait	MI:0496	RSPH1 isoforme 2	8573	MI:1109	O14936	MI:1097	9606	prey	MI:0498	CASK	0.1	1331	2320
89765	MI:1109	Q8WYR4	MI:1097	9606	bait	MI:0496	RSPH1 isoforme 2	4771	MI:1109	P35240	MI:1097	9606	prey	MI:0498	NF2	0.1	305	977
89765	MI:1109	Q8WYR4	MI:1097	9606	bait	MI:0496	RSPH1 isoforme 2	7464	MI:1109	Q92828	MI:1097	9606	prey	MI:0498	CORO2A	0.1	758	1434
89765	MI:1109	Q8WYR4	MI:1097	9606	bait	MI:0496	RSPH1 isoforme 2	91373	MI:1109	Q3KQV9	MI:1097	9606	prey	MI:0498	UAP1L1	0.1	635	1119
89765	MI:1109	Q8WYR4	MI:1097	9606	bait	MI:0496	RSPH1 isoforme 2	10381	MI:1109	Q13509	MI:1097	9606	prey	MI:0498	TUBB3	0.1	314	731
89765	MI:1109	Q8WYR4	MI:1097	9606	bait	MI:0496	RSPH1 isoforme 2	23150	MI:1109	Q9Y2L6	MI:1097	9606	prey	MI:0498	FRMD4B	0.1	173	1157
89765	MI:1109	Q8WYR4	MI:1097	9606	bait	MI:0496	RSPH1 isoforme 2	10382	MI:1109	P04350	MI:1097	9606	prey	MI:0498	TUBB4A	1.0E-4	311	809
89765	MI:1109	Q8WYR4	MI:1097	9606	bait	MI:0496	RSPH1 isoforme 2	7018	MI:1109	P02787	MI:1097	9606	prey	MI:0498	TF	1.0E-4	1166	1941	308	871
89765	MI:1109	Q8WYR4	MI:1097	9606	bait	MI:0496	RSPH1 isoforme 2	51523	MI:1109	Q7LFL8	MI:1097	9606	prey	MI:0498	CXXC5	1.0	245	867
89765	MI:1109	Q8WYR4	MI:1097	9606	bait	MI:0496	RSPH1 isoforme 2	8664	MI:1109	O15371	MI:1097	9606	prey	MI:0498	EIF3D	1.0E-4	914	1207
89765	MI:1109	Q8WYR4	MI:1097	9606	bait	MI:0496	RSPH1 isoforme 2	1938	MI:1109	P13639	MI:1097	9606	prey	MI:0498	EEF2	0.1	2147	2491
89765	MI:1109	Q8WYR4	MI:1097	9606	bait	MI:0496	RSPH1 isoforme 2	90987	MI:1109	Q9BRH9	MI:1097	9606	prey	MI:0498	ZNF251	1.0	1391	1740
89765	MI:1109	Q8WYR4	MI:1097	9606	bait	MI:0496	RSPH1 isoforme 2	8703	MI:1109	O60512	MI:1097	9606	prey	MI:0498	B4GALT3	0.1	431	947
89765	MI:1109	Q8WYR4	MI:1097	9606	bait	MI:0496	RSPH1 isoforme 2	10085	MI:1109	O43854	MI:1097	9606	prey	MI:0498	EDIL3	0.1	200	857
89765	MI:1109	Q8WYR4	MI:1097	9606	bait	MI:0496	RSPH1 isoforme 2	64743	MI:1109	Q9H1Z4	MI:1097	9606	prey	MI:0498	WDR13	0.01	0	509
89765	MI:1109	Q8WYR4	MI:1097	9606	bait	MI:0496	RSPH1 isoforme 2	9659	MI:1109	Q5VU43	MI:1097	9606	prey	MI:0498	PDE4DIP	0.1	17	887
89765	MI:1109	Q8WYR4	MI:1097	9606	bait	MI:0496	RSPH1 isoforme 2	56704	MI:1109	Q9HDC5	MI:1097	9606	prey	MI:0498	JPH1	1.0E-6	484	1323
89765	MI:1109	Q8WYR4	MI:1097	9606	bait	MI:0496	RSPH1 isoforme 2	10376	MI:1109	P68363	MI:1097	9606	prey	MI:0498	TUBA1B	0.1	590	1076
89765	MI:1109	Q8WYR4	MI:1097	9606	bait	MI:0496	RSPH1 isoforme 2	7280	MI:1109	Q13885	MI:1097	9606	prey	MI:0498	TUBB2A	1.0E-6	227	640
89765	MI:1109	Q8WYR4	MI:1097	9606	bait	MI:0496	RSPH1 isoforme 2	8930	MI:1109	O95243	MI:1097	9606	prey	MI:0498	MBD4	0.1	107	1009
89765	MI:1109	Q8WYR4	MI:1097	9606	bait	MI:0496	RSPH1 isoforme 2	729967	MI:1109	Q502X0	MI:1097	9606	prey	MI:0498	MORN2	0.1	0	111
89765	MI:1109	Q8WYR4	MI:1097	9606	bait	MI:0496	RSPH1 isoforme 2	23705	MI:1109	Q9BY67	MI:1097	9606	prey	MI:0498	CADM1	0.1	539	1012
89765	MI:1109	Q8WYR4	MI:1097	9606	bait	MI:0496	RSPH1 isoforme 2	390927	MI:1109	Q6ZN11	MI:1097	9606	prey	MI:0498	ZNF793	0.01	299	929
89765	MI:1109	Q8WYR4	MI:1097	9606	bait	MI:0496	RSPH1 isoforme 2	81832	MI:1109	Q8TDF5	MI:1097	9606	prey	MI:0498	NETO1	0.1	68	574
89765	MI:1109	Q8WYR4	MI:1097	9606	bait	MI:0496	RSPH1 isoforme 2	391	MI:1109	P84095	MI:1097	9606	prey	MI:0498	RHOG	0.01	62	377
89765	MI:1109	Q8WYR4	MI:1097	9606	bait	MI:0496	RSPH1 isoforme 2	23287	MI:1109	Q9UPW5	MI:1097	9606	prey	MI:0498	AGTPBP1	1.0E-4	2132	2750
89765	MI:1109	Q8WYR4	MI:1097	9606	bait	MI:0496	RSPH1 isoforme 2	2752	MI:1109	P15104	MI:1097	9606	prey	MI:0498	GLUL-1	0.1	149	769
89765	MI:1109	Q8WYR4	MI:1097	9606	bait	MI:0496	RSPH1 isoforme 2	10168	MI:1109	O14709	MI:1097	9606	prey	MI:0498	ZNF197	1.0	2321	2831
89765	MI:1109	Q8WYR4	MI:1097	9606	bait	MI:0496	RSPH1 isoforme 2	203190	MI:1109	Q8N145	MI:1097	9606	prey	MI:0498	LGI3	0.1	434	829
89765	MI:1109	Q8WYR4	MI:1097	9606	bait	MI:0496	RSPH1 isoforme 2	25839	MI:1109	Q9H9E3	MI:1097	9606	prey	MI:0498	COG4	1.0	8	1061
89765	MI:1109	Q8WYR4	MI:1097	9606	bait	MI:0496	RSPH1 isoforme 2	26060	MI:1109	Q9UKG1	MI:1097	9606	prey	MI:0498	APPL1	0.1	1361	2036
89765	MI:1109	Q8WYR4	MI:1097	9606	bait	MI:0496	RSPH1 isoforme 2	57473	MI:1109	Q96KM6	MI:1097	9606	prey	MI:0498	ZNF512B	0.1	1658	2558
89765	MI:1109	Q8WYR4	MI:1097	9606	bait	MI:0496	RSPH1 isoforme 2	4897	MI:1109	Q92823	MI:1097	9606	prey	MI:0498	NRCAM-1	0.1	104	784
89765	MI:1109	Q8WYR4	MI:1097	9606	bait	MI:0496	RSPH1 isoforme 2	389114	MI:1109	Q6ZS27	MI:1097	9606	prey	MI:0498	ZNF662	0.1	617	1172
89765	MI:1109	Q8WYR4	MI:1097	9606	bait	MI:0496	RSPH1 isoforme 2	146540	MI:1109	A8K8V0	MI:1097	9606	prey	MI:0498	ZNF785	0.1	389	920
89765	MI:1109	Q8WYR4	MI:1097	9606	bait	MI:0496	RSPH1 isoforme 2	142	MI:1109	P09874	MI:1097	9606	prey	MI:0498	PARP1	0.1	2489	2963
89765	MI:1109	Q8WYR4	MI:1097	9606	bait	MI:0496	RSPH1 isoforme 2	27013	MI:1109	Q9BV87	MI:1097	9606	prey	MI:0498	C2orf24	1.0E-21	22	325
89765	MI:1109	Q8WYR4	MI:1097	9606	bait	MI:0496	RSPH1 isoforme 2	23126	MI:1109	Q7Z3K3	MI:1097	9606	prey	MI:0498	POGZ	0.1	2105	2607
89765	MI:1109	Q8WYR4	MI:1097	9606	bait	MI:0496	RSPH1 isoforme 2	4685	MI:1109	O15394	MI:1097	9606	prey	MI:0498	NCAM2	0.1	677	1340
89765	MI:1109	Q8WYR4	MI:1097	9606	bait	MI:0496	RSPH1 isoforme 2	10641	MI:1109	Q8WTW4	MI:1097	9606	prey	MI:0498	TUSC4	0.1	155	569
89765	MI:1109	Q8WYR4	MI:1097	9606	bait	MI:0496	RSPH1 isoforme 2	58487	MI:1109	Q9NS37	MI:1097	9606	prey	MI:0498	CREBZF	1.0	587	1065
89765	MI:1109	Q8WYR4	MI:1097	9606	bait	MI:0496	RSPH1 isoforme 2	55907	MI:1109	Q8NFW8	MI:1097	9606	prey	MI:0498	CMAS	0.1	0	877
89765	MI:1109	Q8WYR4	MI:1097	9606	bait	MI:0496	RSPH1 isoforme 2	8237	MI:1109	P51784	MI:1097	9606	prey	MI:0498	USP11	1.0E-4	2210	2678	1187	1875
89765	MI:1109	Q8WYR4	MI:1097	9606	bait	MI:0496	RSPH1 isoforme 2	20	MI:1109	Q9BZC7	MI:1097	9606	prey	MI:0498	ABCA2	1.0E-6	4799	5235
89765	MI:1109	Q8WYR4	MI:1097	9606	bait	MI:0496	RSPH1 isoforme 2	5789	MI:1109	P23468	MI:1097	9606	prey	MI:0498	PTPRD var4	0.01	1457	2225
89765	MI:1109	Q8WYR4	MI:1097	9606	bait	MI:0496	RSPH1 isoforme 2	1795	MI:1109	Q8IZD9	MI:1097	9606	prey	MI:0498	DOCK3	0.1	4178	5305
89765	MI:1109	Q8WYR4	MI:1097	9606	bait	MI:0496	RSPH1 isoforme 2	56904	MI:1109	Q9NR46	MI:1097	9606	prey	MI:0498	SH3GLB2	0.1	53	408
89765	MI:1109	Q8WYR4	MI:1097	9606	bait	MI:0496	RSPH1 isoforme 2	7430	MI:1109	P15311	MI:1097	9606	prey	MI:0498	EZR	0.1	383	1072
89765	MI:1109	Q8WYR4	MI:1097	9606	bait	MI:0496	RSPH1 isoforme 2	10671	MI:1109	O00399	MI:1097	9606	prey	MI:0498	DCTN6	0.1	92	525
89765	MI:1109	Q8WYR4	MI:1097	9606	bait	MI:0496	RSPH1 isoforme 2	5649	MI:1109	P78509	MI:1097	9606	prey	MI:0498	RELN	0.1	6560	7522
89765	MI:1109	Q8WYR4	MI:1097	9606	bait	MI:0496	RSPH1 isoforme 2	91694	MI:1109	Q17RB8	MI:1097	9606	prey	MI:0498	LONRF1	0.1	1097	1984
89765	MI:1109	Q8WYR4	MI:1097	9606	bait	MI:0496	RSPH1 isoforme 2	7318	MI:1109	P41226	MI:1097	9606	prey	MI:0498	UBE1L	0.1	1511	1908
89765	MI:1109	Q8WYR4	MI:1097	9606	bait	MI:0496	RSPH1 isoforme 2	9921	MI:1109	Q8N5U6	MI:1097	9606	prey	MI:0498	RNF10	1.0	65	902
89765	MI:1109	Q8WYR4	MI:1097	9606	bait	MI:0496	RSPH1 isoforme 2	7536	MI:1109	Q15637	MI:1097	9606	prey	MI:0498	SF1	1.0E-8	350	508
89765	MI:1109	Q8WYR4	MI:1097	9606	bait	MI:0496	RSPH1 isoforme 2	23451	MI:1109	O75533	MI:1097	9606	prey	MI:0498	SF3B1	0.1	1148	2538
89765	MI:1109	Q8WYR4	MI:1097	9606	bait	MI:0496	RSPH1 isoforme 2	203068	MI:1109	P07437	MI:1097	9606	prey	MI:0498	TUBB-1	0.1	119	669
89765	MI:1109	Q8WYR4	MI:1097	9606	bait	MI:0496	RSPH1 isoforme 2	4942	MI:1109	P04181	MI:1097	9606	prey	MI:0498	OAT	0.1	614	996
89765	MI:1109	Q8WYR4	MI:1097	9606	bait	MI:0496	RSPH1 isoforme 2	429	MI:1109	P50553	MI:1097	9606	prey	MI:0498	ASCL1	0.1	243	586
89765	MI:1109	Q8WYR4	MI:1097	9606	bait	MI:0496	RSPH1 isoforme 2	8898	MI:1109	Q13614	MI:1097	9606	prey	MI:0498	MTMR2	0.1	0	958
89765	MI:1109	Q8WYR4	MI:1097	9606	bait	MI:0496	RSPH1 isoforme 2	9746	MI:1109	Q9BQT9	MI:1097	9606	prey	MI:0498	CLSTN3	0.1	41	615
89765	MI:1109	Q8WYR4	MI:1097	9606	bait	MI:0496	RSPH1 isoforme 2	667	MI:1109	Q03001	MI:1097	9606	prey	MI:0498	DST-1	0.01	11606	12069
89765	MI:1109	Q8WYR4	MI:1097	9606	bait	MI:0496	RSPH1 isoforme 2	10950	MI:1109	Q14201	MI:1097	9606	prey	MI:0498	BTG3	0.1	110	674
89765	MI:1109	Q8WYR4	MI:1097	9606	bait	MI:0496	RSPH1 isoforme 2	10211	MI:1109	O75955	MI:1097	9606	prey	MI:0498	FLOT1	0.1	8	761
89765	MI:1109	Q8WYR4	MI:1097	9606	bait	MI:0496	RSPH1 isoforme 2	4240	MI:1109	Q08431	MI:1097	9606	prey	MI:0498	MFGE8	0.1	77	572
89765	MI:1109	Q8WYR4	MI:1097	9606	bait	MI:0496	RSPH1 isoforme 2	7681	MI:1109	Q13064	MI:1097	9606	prey	MI:0498	MKRN3	0.1	1031	1524
89765	MI:1109	Q8WYR4	MI:1097	9606	bait	MI:0496	RSPH1 isoforme 2	57338	MI:1109	Q8WXH2	MI:1097	9606	prey	MI:0498	JPH3	0.01	599	1308
89765	MI:1109	Q8WYR4	MI:1097	9606	bait	MI:0496	RSPH1 isoforme 2	9925	MI:1109	O15062	MI:1097	9606	prey	MI:0498	ZBTB5	0.1	41	813
89765	MI:1109	Q8WYR4	MI:1097	9606	bait	MI:0496	RSPH1 isoforme 2	5080	MI:1109	P26367	MI:1097	9606	prey	MI:0498	PAX6-1	1.0	113	946
89765	MI:1109	Q8WYR4	MI:1097	9606	bait	MI:0496	RSPH1 isoforme 2	6389	MI:1109	P31040	MI:1097	9606	prey	MI:0498	SDHA	0.01	752	1289
89765	MI:1109	Q8WYR4	MI:1097	9606	bait	MI:0496	RSPH1 isoforme 2	10687	MI:1109	Q9UL42	MI:1097	9606	prey	MI:0498	PNMA2	0.1	77	747
89765	MI:1109	Q8WYR4	MI:1097	9606	bait	MI:0496	RSPH1 isoforme 2	6625	MI:1109	P08621	MI:1097	9606	prey	MI:0498	SNRNP70 var1	10.0	77	462
89765	MI:1109	Q8WYR4	MI:1097	9606	bait	MI:0496	RSPH1 isoforme 2	7874	MI:1109	Q93009	MI:1097	9606	prey	MI:0498	USP7	0.01	2615	3093
89765	MI:1109	Q8WYR4	MI:1097	9606	bait	MI:0496	RSPH1 isoforme 2	29068	MI:1109	Q8NCP5	MI:1097	9606	prey	MI:0498	ZBTB44-2	1.0	1106	1713
89765	MI:1109	Q8WYR4	MI:1097	9606	bait	MI:0496	RSPH1 isoforme 2	23603	MI:1109	Q9ULV4	MI:1097	9606	prey	MI:0498	CORO1C	0.1	785	1437
89765	MI:1109	Q8WYR4	MI:1097	9606	bait	MI:0496	RSPH1 isoforme 2	10391	MI:1109	Q9UQ03	MI:1097	9606	prey	MI:0498	CORO2B	0.1	857	1331
89765	MI:1109	Q8WYR4	MI:1097	9606	bait	MI:0496	RSPH1 isoforme 2	2335	MI:1109	P02751	MI:1097	9606	prey	MI:0498	FN1 var1	0.1	674	1184
89765	MI:1109	Q8WYR4	MI:1097	9606	bait	MI:0496	RSPH1 isoforme 2	5339	MI:1109	Q15149	MI:1097	9606	prey	MI:0498	PLEC	0.1	12149	12784
89765	MI:1109	Q8WYR4	MI:1097	9606	bait	MI:0496	RSPH1 isoforme 2	1514	MI:1109	P07711	MI:1097	9606	prey	MI:0498	CTSL1	0.1	227	1002
89765	MI:1109	Q8WYR4	MI:1097	9606	bait	MI:0496	RSPH1 isoforme 2	10383	MI:1109	P68371	MI:1097	9606	prey	MI:0498	TUBB2C	0.1	83	659
89765	MI:1109	Q8WYR4	MI:1097	9606	bait	MI:0496	RSPH1 isoforme 2	6663	MI:1109	P56693	MI:1097	9606	prey	MI:0498	SOX10	1.0E-4	83	508
89765	MI:1109	Q8WYR4	MI:1097	9606	bait	MI:0496	RSPH1 isoforme 2	4745	MI:1109	Q92832	MI:1097	9606	prey	MI:0498	NELL1	0.1	557	949
89765	MI:1109	Q8WYR4	MI:1097	9606	bait	MI:0496	RSPH1 isoforme 2	3075	MI:1109	P08603	MI:1097	9606	prey	MI:0498	CFH	0.1	404	1155
861	MI:1109	Q01196	MI:1097	9606	bait	MI:0496	RUNX1	260425	MI:1109	Q5TCQ9	MI:1097	9606	prey	MI:0498	MAGI3	0.01	839	1203
861	MI:1109	Q01196	MI:1097	9606	bait	MI:0496	RUNX1	5532	MI:1109	P16298	MI:1097	9606	prey	MI:0498	PPP3CB	0.1	617	1123
861	MI:1109	Q01196	MI:1097	9606	bait	MI:0496	RUNX1	11108	MI:1109	Q9UKN5	MI:1097	9606	prey	MI:0498	PRDM4	1.0	914	2287
861	MI:1109	Q01196	MI:1097	9606	bait	MI:0496	RUNX1	9802	MI:1109	Q15038	MI:1097	9606	prey	MI:0498	DAZAP2 var1	1.0	107	507
861	MI:1109	Q01196	MI:1097	9606	bait	MI:0496	RUNX1	3123	MI:1109	P01912	MI:1097	9606	prey	MI:0498	HLA-DRB1	0.1	179	635
861	MI:1109	Q01196	MI:1097	9606	bait	MI:0496	RUNX1	2664	MI:1109	P31150	MI:1097	9606	prey	MI:0498	GDI1	0.1	464	968
861	MI:1109	Q01196	MI:1097	9606	bait	MI:0496	RUNX1	51148	MI:1109	Q5T4B2	MI:1097	9606	prey	MI:0498	CERCAM	1.0E-13	218	359
861	MI:1109	Q01196	MI:1097	9606	bait	MI:0496	RUNX1	3423	MI:1109	P22304	MI:1097	9606	prey	MI:0498	IDS	0.1	737	1123
861	MI:1109	Q01196	MI:1097	9606	bait	MI:0496	RUNX1	55572	MI:1109	Q96CU9	MI:1097	9606	prey	MI:0498	FOXRED1	0.1	1010	1449
861	MI:1109	Q01196	MI:1097	9606	bait	MI:0496	RUNX1	55082	MI:1109	Q9NWB6	MI:1097	9606	prey	MI:0498	FLJ10154	1.0E-8	293	788
861	MI:1109	Q01196	MI:1097	9606	bait	MI:0496	RUNX1	58473	MI:1109	Q9UF11	MI:1097	9606	prey	MI:0498	PLEKHB1	1.0E-34	323	570
861	MI:1109	Q01196	MI:1097	9606	bait	MI:0496	RUNX1	23558	MI:1109	Q969T9	MI:1097	9606	prey	MI:0498	WBP2	0.1	227	581
861	MI:1109	Q01196	MI:1097	9606	bait	MI:0496	RUNX1	55041	MI:1109	Q96CS7	MI:1097	9606	prey	MI:0498	PLEKHB2	0.01	278	693
861	MI:1109	Q01196	MI:1097	9606	bait	MI:0496	RUNX1	25864	MI:1109	Q9BUJ0	MI:1097	9606	prey	MI:0498	ABHD14A	0.1	203	591
861	MI:1109	Q01196	MI:1097	9606	bait	MI:0496	RUNX1	84159	MI:1109	Q14865	MI:1097	9606	prey	MI:0498	ARID5B	0.1	2455	2825
861	MI:1109	Q01196	MI:1097	9606	bait	MI:0496	RUNX1	25830	MI:1109	Q9BR01	MI:1097	9606	prey	MI:0498	SULT4A1	0.1	209	618
861	MI:1109	Q01196	MI:1097	9606	bait	MI:0496	RUNX1	10873	MI:1109	Q16798	MI:1097	9606	prey	MI:0498	ME3	0.1	344	734
861	MI:1109	Q01196	MI:1097	9606	bait	MI:0496	RUNX1	84065	MI:1109	Q9H0R3	MI:1097	9606	prey	MI:0498	TMEM222	0.01	128	474
861	MI:1109	Q01196	MI:1097	9606	bait	MI:0496	RUNX1	10376	MI:1109	P68363	MI:1097	9606	prey	MI:0498	TUBA1B	1.0E-4	743	1075
861	MI:1109	Q01196	MI:1097	9606	bait	MI:0496	RUNX1	57130	MI:1109	Q9HD20	MI:1097	9606	prey	MI:0498	ATP13A1	1.0E-4	3343	3615
861	MI:1109	Q01196	MI:1097	9606	bait	MI:0496	RUNX1	744	MI:1109	Q15777	MI:1097	9606	prey	MI:0498	MPPED2	0.1	344	885
861	MI:1109	Q01196	MI:1097	9606	bait	MI:0496	RUNX1	9202	MI:1109	Q5VZL5	MI:1097	9606	prey	MI:0498	ZMYM4	0.01	2888	3115
861	MI:1109	Q01196	MI:1097	9606	bait	MI:0496	RUNX1	25956	MI:1109	Q9NQW1	MI:1097	9606	prey	MI:0498	SEC31B	0.1	902	1412
861	MI:1109	Q01196	MI:1097	9606	bait	MI:0496	RUNX1	25927	MI:1109	Q96F85	MI:1097	9606	prey	MI:0498	CNRIP1	0.01	20	394
861	MI:1109	Q01196	MI:1097	9606	bait	MI:0496	RUNX1	8225	MI:1109	O43824	MI:1097	9606	prey	MI:0498	GTPBP6	0.1	896	1143
861	MI:1109	Q01196	MI:1097	9606	bait	MI:0496	RUNX1	11041	MI:1109	O43505	MI:1097	9606	prey	MI:0498	B3GNT1	1.0E-8	812	1150
861	MI:1109	Q01196	MI:1097	9606	bait	MI:0496	RUNX1	327	MI:1109	P13798	MI:1097	9606	prey	MI:0498	APEH	0.1	1688	2199
861	MI:1109	Q01196	MI:1097	9606	bait	MI:0496	RUNX1	55154	MI:1109	Q9BUK6	MI:1097	9606	prey	MI:0498	MSTO1	0.1	902	1375
861	MI:1109	Q01196	MI:1097	9606	bait	MI:0496	RUNX1	5310	MI:1109	P98161	MI:1097	9606	prey	MI:0498	PKD1	1.0E-4	1796	2205
861	MI:1109	Q01196	MI:1097	9606	bait	MI:0496	RUNX1	23287	MI:1109	Q9UPW5	MI:1097	9606	prey	MI:0498	AGTPBP1	0.1	2033	2742
861	MI:1109	Q01196	MI:1097	9606	bait	MI:0496	RUNX1	20	MI:1109	Q9BZC7	MI:1097	9606	prey	MI:0498	ABCA2	0.1	4796	5235
861	MI:1109	Q01196	MI:1097	9606	bait	MI:0496	RUNX1	7916	MI:1109	P48634	MI:1097	9606	prey	MI:0498	PRRC2A	0.1	5231	5810
861	MI:1109	Q01196	MI:1097	9606	bait	MI:0496	RUNX1	84964	MI:1109	Q3KRA9	MI:1097	9606	prey	MI:0498	ALKBH6	0.1	47	491
861	MI:1109	Q01196	MI:1097	9606	bait	MI:0496	RUNX1	10915	MI:1109	O14776	MI:1097	9606	prey	MI:0498	TCERG1	0.1	971	1276
861	MI:1109	Q01196	MI:1097	9606	bait	MI:0496	RUNX1	4849	MI:1109	O75175	MI:1097	9606	prey	MI:0498	CNOT3	0.1	1664	2046
861	MI:1109	Q01196	MI:1097	9606	bait	MI:0496	RUNX1	84326	MI:1109	Q96S19	MI:1097	9606	prey	MI:0498	C16orf13	0.1	92	458
861	MI:1109	Q01196	MI:1097	9606	bait	MI:0496	RUNX1	7389	MI:1109	P06132	MI:1097	9606	prey	MI:0498	UROD	0.1	32	428
861	MI:1109	Q01196	MI:1097	9606	bait	MI:0496	RUNX1	6625	MI:1109	P08621	MI:1097	9606	prey	MI:0498	SNRP70 var1	10.0	101	461
861	MI:1109	Q01196	MI:1097	9606	bait	MI:0496	RUNX1	55643	MI:1109	Q9BX70	MI:1097	9606	prey	MI:0498	BTBD2protein	1.0	1047	1442
861	MI:1109	Q01196	MI:1097	9606	bait	MI:0496	RUNX1	79745	MI:1109	Q8N3C7	MI:1097	9606	prey	MI:0498	CLIP4	0.1	1403	1637
861	MI:1109	Q01196	MI:1097	9606	bait	MI:0496	RUNX1	9463	MI:1109	Q9NRD5	MI:1097	9606	prey	MI:0498	PICK1	1.0	0	320
861	MI:1109	Q01196	MI:1097	9606	bait	MI:0496	RUNX1	146713	MI:1109	A6NFN3	MI:1097	9606	prey	MI:0498	RBFOX3	1.0E-10	578	939
861	MI:1109	Q01196	MI:1097	9606	bait	MI:0496	RUNX1	1314	MI:1109	P53621	MI:1097	9606	prey	MI:0498	COPA-1	0.1	2612	3317
861	MI:1109	Q01196	MI:1097	9606	bait	MI:0496	RUNX1	5692	MI:1109	P28070	MI:1097	9606	prey	MI:0498	PSMB4	0.1	65	636
861	MI:1109	Q01196	MI:1097	9606	bait	MI:0496	RUNX1	23339	MI:1109	Q96JC1	MI:1097	9606	prey	MI:0498	VPS39	0.1	554	930
861	MI:1109	Q01196	MI:1097	9606	bait	MI:0496	RUNX1	10439	MI:1109	Q99784	MI:1097	9606	prey	MI:0498	OLFM1	0.1	341	1120
861	MI:1109	Q01196	MI:1097	9606	bait	MI:0496	RUNX1	865	MI:1109	Q13951	MI:1097	9606	prey	MI:0498	CBFB	1.0E-4	2	549
861	MI:1109	Q01196	MI:1097	9606	bait	MI:0496	RUNX1	1938	MI:1109	P13639	MI:1097	9606	prey	MI:0498	EEF2	1.0E-13	2099	2467
861	MI:1109	Q01196	MI:1097	9606	bait	MI:0496	RUNX1	54472	MI:1109	Q9H0E2	MI:1097	9606	prey	MI:0498	TOLLIP	0.1	446	659
861	MI:1109	Q01196	MI:1097	9606	bait	MI:0496	RUNX1	3340	MI:1109	P52848	MI:1097	9606	prey	MI:0498	NDST1	0.1	956	1490
6285	MI:1109	P04271	MI:1097	9606	bait	MI:0496	S100B	6285	MI:1109	P04271	MI:1097	9606	prey	MI:0498	S100B-1	1.0E-11	35	279
6285	MI:1109	P04271	MI:1097	9606	bait	MI:0496	S100B	348	MI:1109	P02649	MI:1097	9606	prey	MI:0498	APOE	0.001	0	255
6285	MI:1109	P04271	MI:1097	9606	bait	MI:0496	S100B	6285	MI:1109	P04271	MI:1097	9606	prey	MI:0498	S100B	1.0E-21	0	279
6493	MI:1109	Q14190	MI:1097	9606	bait	MI:0496	SIM2	5080	MI:1109	P26367	MI:1097	9606	prey	MI:0498	PAX6-1	1.0	113	946
6493	MI:1109	Q14190	MI:1097	9606	bait	MI:0496	SIM2	58513	MI:1109	Q9UBC2	MI:1097	9606	prey	MI:0498	EPS15L1	0.1	2510	2733
6493	MI:1109	Q14190	MI:1097	9606	bait	MI:0496	SIM2	120	MI:1109	Q9UEY8	MI:1097	9606	prey	MI:0498	ADD3	0.1	116	1385
6493	MI:1109	Q14190	MI:1097	9606	bait	MI:0496	SIM2	57580	MI:1109	Q8TCU6	MI:1097	9606	prey	MI:0498	PREX1	0.1	4340	4597
6493	MI:1109	Q14190	MI:1097	9606	bait	MI:0496	SIM2	10728	MI:1109	Q15185	MI:1097	9606	prey	MI:0498	PTGES3	0.1	0	399
6493	MI:1109	Q14190	MI:1097	9606	bait	MI:0496	SIM2	5536	MI:1109	P53041	MI:1097	9606	prey	MI:0498	PPP5C	1.0	56	636
6647	MI:1109	P00441	MI:1097	9606	bait	MI:0496	SOD1	5080	MI:1109	P26367	MI:1097	9606	prey	MI:0498	PAX6-1	1.0	113	946
6647	MI:1109	P00441	MI:1097	9606	bait	MI:0496	SOD1	10048	MI:1109	Q96S59	MI:1097	9606	prey	MI:0498	RANBP9	10.0	476	1282
84221	MI:1109	Q9H0A9	MI:1097	9606	bait	MI:0496	SPATC1L	5339	MI:1109	Q15149	MI:1097	9606	prey	MI:0498	PLEC	0.001	7796	8376
84221	MI:1109	Q9H0A9	MI:1097	9606	bait	MI:0496	SPATC1L	57659	MI:1109	Q9P1Z0	MI:1097	9606	prey	MI:0498	ZBTB4	0.1	842	1197
84221	MI:1109	Q9H0A9	MI:1097	9606	bait	MI:0496	SPATC1L	6625	MI:1109	P08621	MI:1097	9606	prey	MI:0498	SNRP70 var1	10.0	89	460
84221	MI:1109	Q9H0A9	MI:1097	9606	bait	MI:0496	SPATC1L	1213	MI:1109	Q00610	MI:1097	9606	prey	MI:0498	CLTC	1.0	3734	4691
84221	MI:1109	Q9H0A9	MI:1097	9606	bait	MI:0496	SPATC1L	65018	MI:1109	Q9BXM7	MI:1097	9606	prey	MI:0498	PINK1	0.1	329	812
6612	MI:1109	P55854	MI:1097	9606	bait	MI:0496	SUMO3	23515	MI:1109	Q14149	MI:1097	9606	prey	MI:0498	MORC3	0.1	1451	2046
6612	MI:1109	P55854	MI:1097	9606	bait	MI:0496	SUMO3	26036	MI:1109	Q9Y4E5	MI:1097	9606	prey	MI:0498	ZNF451 var1	1.0	26	535
6612	MI:1109	P55854	MI:1097	9606	bait	MI:0496	SUMO3	23132	MI:1109	Q9Y4B4	MI:1097	9606	prey	MI:0498	RAD54L2	0.1	518	1328
6612	MI:1109	P55854	MI:1097	9606	bait	MI:0496	SUMO3	5080	MI:1109	P26367	MI:1097	9606	prey	MI:0498	PAX6-1	1.0	113	946
6612	MI:1109	P55854	MI:1097	9606	bait	MI:0496	SUMO3	8554	MI:1109	O75925	MI:1097	9606	prey	MI:0498	PIAS1	1.0	950	1725
6612	MI:1109	P55854	MI:1097	9606	bait	MI:0496	SUMO3	29761	MI:1109	Q9UHP3	MI:1097	9606	prey	MI:0498	USP25-1	1.0E-8	98	833
6612	MI:1109	P55854	MI:1097	9606	bait	MI:0496	SUMO3	170261	MI:1109	Q6PEW1	MI:1097	9606	prey	MI:0498	ZCCHC12	0.001	638	1173
6612	MI:1109	P55854	MI:1097	9606	bait	MI:0496	SUMO3	6625	MI:1109	P08621	MI:1097	9606	prey	MI:0498	SNRP70 var1	10.0	92	462
6612	MI:1109	P55854	MI:1097	9606	bait	MI:0496	SUMO3	10987	MI:1109	Q92905	MI:1097	9606	prey	MI:0498	COPS5	10.0	119	916
6612	MI:1109	P55854	MI:1097	9606	bait	MI:0496	SUMO3	10208	MI:1109	Q5W0Q7	MI:1097	9606	prey	MI:0498	USPL1	0.1	416	2482
6612	MI:1109	P55854	MI:1097	9606	bait	MI:0496	SUMO3	204851	MI:1109	Q86Z02	MI:1097	9606	prey	MI:0498	HIPK1	1.0	2579	3633
6612	MI:1109	P55854	MI:1097	9606	bait	MI:0496	SUMO3	7750	MI:1109	Q9UBW7	MI:1097	9606	prey	MI:0498	ZMYM2 var1	1.0E-14	0	743
6612	MI:1109	P55854	MI:1097	9606	bait	MI:0496	SUMO3	7703	MI:1109	P35227	MI:1097	9606	prey	MI:0498	RNF110	0.1	20	430
6612	MI:1109	P55854	MI:1097	9606	bait	MI:0496	SUMO3	9063	MI:1109	O75928	MI:1097	9606	prey	MI:0498	PIAS2	0.001	1325	1764
6612	MI:1109	P55854	MI:1097	9606	bait	MI:0496	SUMO3	51567	MI:1109	O95551	MI:1097	9606	prey	MI:0498	TTRAP	1.0E-8	176	1089
8867	MI:1109	O43426	MI:1097	9606	bait	MI:0496	SYNJ1	9462	MI:1109	Q9UJF2	MI:1097	9606	prey	MI:0498	RASAL2	0.01	2744	3362
8867	MI:1109	O43426	MI:1097	9606	bait	MI:0496	SYNJ145	6453	MI:1109	Q15811	MI:1097	9606	prey	MI:0498	ITSN1	0.1	2870	3921
8867	MI:1109	O43426	MI:1097	9606	bait	MI:0496	SYNJ145	10580	MI:1109	Q9BX66	MI:1097	9606	prey	MI:0498	SORBS1	1.0E-5	1763	2346
8867	MI:1109	O43426	MI:1097	9606	bait	MI:0496	SYNJ145	26751	MI:1109	Q96HL8	MI:1097	9606	prey	MI:0498	SH3YL1	0.1	317	1029
8867	MI:1109	O43426	MI:1097	9606	bait	MI:0496	SYNJ145	152503	MI:1109	Q5HYK7	MI:1097	9606	prey	MI:0498	SH3D19	0.1	1232	2373
8867	MI:1109	O43426	MI:1097	9606	bait	MI:0496	SYNJ145	55572	MI:1109	Q96CU9	MI:1097	9606	prey	MI:0498	FOXRED1	0.1	455	859
8867	MI:1109	O43426	MI:1097	9606	bait	MI:0496	SYNJ145	5080	MI:1109	P26367	MI:1097	9606	prey	MI:0498	PAX6-1	1.0	113	946
7074	MI:1109	Q13009	MI:1097	9606	bait	MI:0496	TIAM1	26054	MI:1109	Q9GZR1	MI:1097	9606	prey	MI:0498	SENP6	0.01	788	1426
7074	MI:1109	Q13009	MI:1097	9606	bait	MI:0496	TIAM1	8813	MI:1109	O60762	MI:1097	9606	prey	MI:0498	DPM1	0.1	8	321
7074	MI:1109	Q13009	MI:1097	9606	bait	MI:0496	TIAM1	9639	MI:1109	O15013	MI:1097	9606	prey	MI:0498	ARHGEF10	0.1	1012	2084
7074	MI:1109	Q13009	MI:1097	9606	bait	MI:0496	TIAM1	121551	MI:1109	A6QL63	MI:1097	9606	prey	MI:0498	BTBD11	0.1	2570	3071
7074	MI:1109	Q13009	MI:1097	9606	bait	MI:0496	TIAM1	1739	MI:1109	Q12959	MI:1097	9606	prey	MI:0498	DLG1 var3	1.0E-21	845	1386
7074	MI:1109	Q13009	MI:1097	9606	bait	MI:0496	TIAM1	23500	MI:1109	Q86T65	MI:1097	9606	prey	MI:0498	DAAM2	0.1	2591	2842
7074	MI:1109	Q13009	MI:1097	9606	bait	MI:0496	TIAM1	81858	MI:1109	Q9H0F6	MI:1097	9606	prey	MI:0498	SHARPIN	0.1	107	412
7074	MI:1109	Q13009	MI:1097	9606	bait	MI:0496	TIAM1	889	MI:1109	O00522	MI:1097	9606	prey	MI:0498	CCM1	0.01	1196	1941
7074	MI:1109	Q13009	MI:1097	9606	bait	MI:0496	TIAM1	4152	MI:1109	Q9UIS9	MI:1097	9606	prey	MI:0498	MBD1 var1	1.0	0	501
7074	MI:1109	Q13009	MI:1097	9606	bait	MI:0496	TIAM1	6157	MI:1109	P46776	MI:1097	9606	prey	MI:0498	RPL27A	0.1	0	447
7074	MI:1109	Q13009	MI:1097	9606	bait	MI:0496	TIAM1	3020	MI:1109	P84243	MI:1097	9606	prey	MI:0498	H3F3A	1.0E-4	64	390
7074	MI:1109	Q13009	MI:1097	9606	bait	MI:0496	TIAM1	6605	MI:1109	Q969G3	MI:1097	9606	prey	MI:0498	SMARCE1	0.01	62	743
7074	MI:1109	Q13009	MI:1097	9606	bait	MI:0496	TIAM1	6663	MI:1109	P56693	MI:1097	9606	prey	MI:0498	SOX10	0.01	248	645
7074	MI:1109	Q13009	MI:1097	9606	bait	MI:0496	TIAM1	25943	MI:1109	Q5TEA3	MI:1097	9606	prey	MI:0498	C20orf194	0.1	1523	2088
7074	MI:1109	Q13009	MI:1097	9606	bait	MI:0496	TIAM1	6640	MI:1109	Q13424	MI:1097	9606	prey	MI:0498	SNTA1	0.1	230	681
7074	MI:1109	Q13009	MI:1097	9606	bait	MI:0496	TIAM1	1410	MI:1109	P02511	MI:1097	9606	prey	MI:0498	CRYAB	1.0E-78	173	528
7074	MI:1109	Q13009	MI:1097	9606	bait	MI:0496	TIAM1	80778	MI:1109	Q8IZ26	MI:1097	9606	prey	MI:0498	ZNF34	0.1	467	1318
7074	MI:1109	Q13009	MI:1097	9606	bait	MI:0496	TIAM1	29068	MI:1109	Q8NCP5	MI:1097	9606	prey	MI:0498	ZBTB44-1	0.01	1106	1694
7074	MI:1109	Q13009	MI:1097	9606	bait	MI:0496	TIAM1	1742	MI:1109	P78352	MI:1097	9606	prey	MI:0498	DLG4	1.0E-4	392	917
7074	MI:1109	Q13009	MI:1097	9606	bait	MI:0496	TIAM1	6263	MI:1109	Q15413	MI:1097	9606	prey	MI:0498	RYR3	0.01	2723	3102
7074	MI:1109	Q13009	MI:1097	9606	bait	MI:0496	TIAM1	148156	MI:1109	Q96NG5	MI:1097	9606	prey	MI:0498	ZNF558	0.1	308	1035
7074	MI:1109	Q13009	MI:1097	9606	bait	MI:0496	TIAM1	8573	MI:1109	O14936	MI:1097	9606	prey	MI:0498	CASK	1.0E-7	194	895
7074	MI:1109	Q13009	MI:1097	9606	bait	MI:0496	TIAM1	6625	MI:1109	P08621	MI:1097	9606	prey	MI:0498	SNRNP70 var1	10.0	56	460
7074	MI:1109	Q13009	MI:1097	9606	bait	MI:0496	TIAM1	408	MI:1109	P49407	MI:1097	9606	prey	MI:0498	ARRB1	0.01	0	553
7074	MI:1109	Q13009	MI:1097	9606	bait	MI:0496	TIAM1	7692	MI:1109	P52736	MI:1097	9606	prey	MI:0498	ZNF133	0.1	443	1283
7074	MI:1109	Q13009	MI:1097	9606	bait	MI:0496	TIAM1	3295	MI:1109	P51659	MI:1097	9606	prey	MI:0498	HSD17B4	1.0E-4	1988	2211
7074	MI:1109	Q13009	MI:1097	9606	bait	MI:0496	TIAM1	5870	MI:1109	P20340	MI:1097	9606	prey	MI:0498	RAB6A	0.1	0	300
7074	MI:1109	Q13009	MI:1097	9606	bait	MI:0496	TIAM1	4761	MI:1109	Q15784	MI:1097	9606	prey	MI:0498	NEUROD2	1.0E-9	317	719
7074	MI:1109	Q13009	MI:1097	9606	bait	MI:0496	TIAM1	222068	MI:1109	Q7Z7H5	MI:1097	9606	prey	MI:0498	TMED4	0.1	344	561
7074	MI:1109	Q13009	MI:1097	9606	bait	MI:0496	TIAM1	22873	MI:1109	Q86YF9	MI:1097	9606	prey	MI:0498	DZIP1	1.0E-10	308	840
7074	MI:1109	Q13009	MI:1097	9606	bait	MI:0496	TIAM1	80205	MI:1109	Q3L8U1	MI:1097	9606	prey	MI:0498	CHD9	0.1	7610	8460
7074	MI:1109	Q13009	MI:1097	9606	bait	MI:0496	TIAM1	59348	MI:1109	Q9GZX5	MI:1097	9606	prey	MI:0498	ZNF350	1.0	1118	1599
7074	MI:1109	Q13009	MI:1097	9606	bait	MI:0496	TIAM1	23036	MI:1109	O60281	MI:1097	9606	prey	MI:0498	ZNF292	1.0	5558	6044
7074	MI:1109	Q13009	MI:1097	9606	bait	MI:0496	TIAM1	7150	MI:1109	P11387	MI:1097	9606	prey	MI:0498	TOP1	0.1	1087	1367
7074	MI:1109	Q13009	MI:1097	9606	bait	MI:0496	TIAM1	9551	MI:1109	P56134	MI:1097	9606	prey	MI:0498	ATP5J2	0.1	0	267
7074	MI:1109	Q13009	MI:1097	9606	bait	MI:0496	TIAM1	477	MI:1109	P50993	MI:1097	9606	prey	MI:0498	ATP1A2	0.1	1769	2228
7074	MI:1109	Q13009	MI:1097	9606	bait	MI:0496	TIAM1	10057	MI:1109	O15440	MI:1097	9606	prey	MI:0498	ABCC5	0.1	4094	4314
7074	MI:1109	Q13009	MI:1097	9606	bait	MI:0496	TIAM1	59084	MI:1109	Q9UJA9	MI:1097	9606	prey	MI:0498	ENPP5	0.1	503	1434
7074	MI:1109	Q13009	MI:1097	9606	bait	MI:0496	TIAM1	390927	MI:1109	Q6ZN11	MI:1097	9606	prey	MI:0498	ZNF793	0.1	359	1004
7074	MI:1109	Q13009	MI:1097	9606	bait	MI:0496	TIAM1	29959	MI:1109	Q9UHY1	MI:1097	9606	prey	MI:0498	NRBP	0.01	971	1570
7074	MI:1109	Q13009	MI:1097	9606	bait	MI:0496	TIAM1	1173	MI:1109	Q96CW1	MI:1097	9606	prey	MI:0498	AP2M1	0.1	620	937
7074	MI:1109	Q13009	MI:1097	9606	bait	MI:0496	TIAM1	3021	MI:1109	P84243	MI:1097	9606	prey	MI:0498	H3F3B	0.1	41	411
7074	MI:1109	Q13009	MI:1097	9606	bait	MI:0496	TIAM1	58487	MI:1109	Q9NS37	MI:1097	9606	prey	MI:0498	CREBZF-1	1.0	545	1077
7074	MI:1109	Q13009	MI:1097	9606	bait	MI:0496	TIAM1	9474	MI:1109	Q9H1Y0	MI:1097	9606	prey	MI:0498	ATG5	0.01	35	565
7074	MI:1109	Q13009	MI:1097	9606	bait	MI:0496	TIAM1	8239	MI:1109	Q93008	MI:1097	9606	prey	MI:0498	USP9X-1	0.01	6896	7577
7074	MI:1109	Q13009	MI:1097	9606	bait	MI:0496	TIAM1	9533	MI:1109	O15160	MI:1097	9606	prey	MI:0498	POLR1C	0.1	26	705
7074	MI:1109	Q13009	MI:1097	9606	bait	MI:0496	TIAM1	80071	MI:1109	Q0P6D6	MI:1097	9606	prey	MI:0498	CCDC15	0.01	2549	2841
7074	MI:1109	Q13009	MI:1097	9606	bait	MI:0496	TIAM1	55773	MI:1109	Q9NUY8	MI:1097	9606	prey	MI:0498	TBC1D23	1.0E-10	1436	2100
7074	MI:1109	Q13009	MI:1097	9606	bait	MI:0496	TIAM1	2746	MI:1109	P00367	MI:1097	9606	prey	MI:0498	GLUD1	0.1	1562	1677
7074	MI:1109	Q13009	MI:1097	9606	bait	MI:0496	TIAM1	4678	MI:1109	P49321	MI:1097	9606	prey	MI:0498	NASP	1.0E-4	0	482
7074	MI:1109	Q13009	MI:1097	9606	bait	MI:0496	TIAM1	22983	MI:1109	Q9Y2H9	MI:1097	9606	prey	MI:0498	MAST1	0.1	2513	3278
7074	MI:1109	Q13009	MI:1097	9606	bait	MI:0496	TIAM1	6449	MI:1109	O43765	MI:1097	9606	prey	MI:0498	SGTA	0.1	132	550
7267	MI:1109	P53804	MI:1097	9606	bait	MI:0496	TTC3 var1	220107	MI:1109	Q6UYE1	MI:1097	9606	prey	MI:0498	DLEU7	0.1	497	666
7267	MI:1109	P53804	MI:1097	9606	bait	MI:0496	TTC3 var1	7189	MI:1109	Q9Y4K3	MI:1097	9606	prey	MI:0498	TRAF6	0.01	326	1085
7267	MI:1109	P53804	MI:1097	9606	bait	MI:0496	TTC3 var1	9793	MI:1109	Q14008	MI:1097	9606	prey	MI:0498	CKAP5	0.1	4442	5103
7267	MI:1109	P53804	MI:1097	9606	bait	MI:0496	TTC3 var1	4190	MI:1109	P40925	MI:1097	9606	prey	MI:0498	MDH1	0.1	0	1005
7267	MI:1109	P53804	MI:1097	9606	bait	MI:0496	TTC3 var1	6872	MI:1109	P21675	MI:1097	9606	prey	MI:0498	TAF1	1.0	3815	4253
7267	MI:1109	P53804	MI:1097	9606	bait	MI:0496	TTC3 var1	8227	MI:1109	Q02040	MI:1097	9606	prey	MI:0498	DXYS155E	0.01	959	1238
7267	MI:1109	P53804	MI:1097	9606	bait	MI:0496	TTC3 var1	26064	MI:1109	Q9P0K7	MI:1097	9606	prey	MI:0498	RAI14	0.1	2336	2928
7267	MI:1109	P53804	MI:1097	9606	bait	MI:0496	TTC3 var1	54934	MI:1109	Q9H9L4	MI:1097	9606	prey	MI:0498	C12orf41	1.0E-4	335	802
7267	MI:1109	P53804	MI:1097	9606	bait	MI:0496	TTC3 var1	10987	MI:1109	Q92905	MI:1097	9606	prey	MI:0498	COPS5	10.0	119	889
7267	MI:1109	P53804	MI:1097	9606	bait	MI:0496	TTC3 var1	5316	MI:1109	P55347	MI:1097	9606	prey	MI:0498	PKNOX1	1.0E-10	326	980
7267	MI:1109	P53804	MI:1097	9606	bait	MI:0496	TTC3 var1	7531	MI:1109	P62258	MI:1097	9606	prey	MI:0498	YWHAE	0.01	188	494
7267	MI:1109	P53804	MI:1097	9606	bait	MI:0496	TTC3 var1	10933	MI:1109	Q9UBU8	MI:1097	9606	prey	MI:0498	MORF4L1	0.1	737	972
7267	MI:1109	P53804	MI:1097	9606	bait	MI:0496	TTC3 var1	80184	MI:1109	O15078	MI:1097	9606	prey	MI:0498	CEP290	0.01	2330	7440
7267	MI:1109	P53804	MI:1097	9606	bait	MI:0496	TTC3 var1	1832	MI:1109	P15924	MI:1097	9606	prey	MI:0498	DSP	0.1	1571	2343
7267	MI:1109	P53804	MI:1097	9606	bait	MI:0496	TTC3 var1	2530	MI:1109	Q9BYC5	MI:1097	9606	prey	MI:0498	FUT8	0.01	50	578
7267	MI:1109	P53804	MI:1097	9606	bait	MI:0496	TTC3 var1	7082	MI:1109	Q07157	MI:1097	9606	prey	MI:0498	TJP1var1	0.1	4790	5247
7267	MI:1109	P53804	MI:1097	9606	bait	MI:0496	TTC3 var1	8924	MI:1109	O95714	MI:1097	9606	prey	MI:0498	HERC2	1.0E-5	5339	5878
7267	MI:1109	P53804	MI:1097	9606	bait	MI:0496	TTC3 var1	51322	MI:1109	Q9BTA9	MI:1097	9606	prey	MI:0498	WAC	1.0E-10	1796	1944
7267	MI:1109	P53804	MI:1097	9606	bait	MI:0496	TTC3 var1	3035	MI:1109	P12081	MI:1097	9606	prey	MI:0498	HARS	0.1	1049	1530
7267	MI:1109	P53804	MI:1097	9606	bait	MI:0496	TTC3 var1	114793	MI:1109	Q96PY5	MI:1097	9606	prey	MI:0498	FMNL2	1.0	374	1300
7267	MI:1109	P53804	MI:1097	9606	bait	MI:0496	TTC3 var1	24138	MI:1109	Q13325	MI:1097	9606	prey	MI:0498	IFIT5	0.01	0	282
7267	MI:1109	P53804	MI:1097	9606	bait	MI:0496	TTC3 var1	282991	MI:1109	Q6QNY1	MI:1097	9606	prey	MI:0498	BLOC1S2	0.1	173	429
7267	MI:1109	P53804	MI:1097	9606	bait	MI:0496	TTC3 var1	8618	MI:1109	Q9ULU8	MI:1097	9606	prey	MI:0498	CADPS	0.1	3167	4062
7267	MI:1109	P53804	MI:1097	9606	bait	MI:0496	TTC3 var1	5713	MI:1109	P51665	MI:1097	9606	prey	MI:0498	PSMD7	0.1	0	413
7267	MI:1109	P53804	MI:1097	9606	bait	MI:0496	TTC3 var1	25839	MI:1109	Q9H9E3	MI:1097	9606	prey	MI:0498	COG4	1.0	32	986
7267	MI:1109	P53804	MI:1097	9606	bait	MI:0496	TTC3 var1	6812	MI:1109	P61764	MI:1097	9606	prey	MI:0498	Munc18-1	1.0E-4	767	1261
7267	MI:1109	P53804	MI:1097	9606	bait	MI:0496	TTC3 var1	7376	MI:1109	P55055	MI:1097	9606	prey	MI:0498	NR1H2	1.0	452	1013
7267	MI:1109	P53804	MI:1097	9606	bait	MI:0496	TTC3 var1	57646	MI:1109	Q96RU2	MI:1097	9606	prey	MI:0498	USP28	0.1	1367	1831
7267	MI:1109	P53804	MI:1097	9606	bait	MI:0496	TTC3 var1	488	MI:1109	P16615	MI:1097	9606	prey	MI:0498	ATP2A2	0.1	1124	1761
7267	MI:1109	P53804	MI:1097	9606	bait	MI:0496	TTC3 var1	8496	MI:1109	Q86W92	MI:1097	9606	prey	MI:0498	PPFIBP1	1.0E-4	644	837
7267	MI:1109	P53804	MI:1097	9606	bait	MI:0496	TTC3 var1	9975	MI:1109	Q14995	MI:1097	9606	prey	MI:0498	NR1D2	0.1	884	1642
7267	MI:1109	P53804	MI:1097	9606	bait	MI:0496	TTC3 var1	22803	MI:1109	Q9H0D6	MI:1097	9606	prey	MI:0498	XRN2	0.1	74	413
7267	MI:1109	P53804	MI:1097	9606	bait	MI:0496	TTC3 var1	8404	MI:1109	Q14515	MI:1097	9606	prey	MI:0498	SPARCL1	0.1	1031	1624
7267	MI:1109	P53804	MI:1097	9606	bait	MI:0496	TTC3 var1	93664	MI:1109	Q86UW7	MI:1097	9606	prey	MI:0498	CADPS2	0.1	2921	3891
7267	MI:1109	P53804	MI:1097	9606	bait	MI:0496	TTC3 var1	26586	MI:1109	Q8WWK9	MI:1097	9606	prey	MI:0498	CKAP2	0.1	1187	1971
7267	MI:1109	P53804	MI:1097	9606	bait	MI:0496	TTC3 var1	667	MI:1109	Q03001	MI:1097	9606	prey	MI:0498	DST-1	1.0E-4	9461	9861
7267	MI:1109	P53804	MI:1097	9606	bait	MI:0496	TTC3 var1	8289	MI:1109	O14497	MI:1097	9606	prey	MI:0498	ARID1A	0.01	5321	6079
7267	MI:1109	P53804	MI:1097	9606	bait	MI:0496	TTC3 var1	7064	MI:1109	P52888	MI:1097	9606	prey	MI:0498	THOP1	0.01	32	546
7267	MI:1109	P53804	MI:1097	9606	bait	MI:0496	TTC3 var1	1982	MI:1109	P78344	MI:1097	9606	prey	MI:0498	EIF4G2	0.01	125	745
7267	MI:1109	P53804	MI:1097	9606	bait	MI:0496	TTC3 var1	5591	MI:1109	P78527	MI:1097	9606	prey	MI:0498	PRKDC	10.0	0	984
7267	MI:1109	P53804	MI:1097	9606	bait	MI:0496	TTC3 var1	84458	MI:1109	Q96JN0	MI:1097	9606	prey	MI:0498	Panub C9H10orf12	0.01	842	1244
7267	MI:1109	P53804	MI:1097	9606	bait	MI:0496	TTC3 var1	5089	MI:1109	P40425	MI:1097	9606	prey	MI:0498	PBX2	1.0E-7	242	597
7267	MI:1109	P53804	MI:1097	9606	bait	MI:0496	TTC3 var1	357	MI:1109	Q13796	MI:1097	9606	prey	MI:0498	APXL	0.1	4049	4692
7267	MI:1109	P53804	MI:1097	9606	bait	MI:0496	TTC3 var1	5720	MI:1109	Q06323	MI:1097	9606	prey	MI:0498	PSME1	0.1	529	702
7267	MI:1109	P53804	MI:1097	9606	bait	MI:0496	TTC3 var1	26747	MI:1109	Q9UHK0	MI:1097	9606	prey	MI:0498	NUFIP1	1.0E-6	1271	1488
7267	MI:1109	P53804	MI:1097	9606	bait	MI:0496	TTC3 var1	23500	MI:1109	Q86T65	MI:1097	9606	prey	MI:0498	DAAM2	0.1	2159	2609
7267	MI:1109	P53804	MI:1097	9606	bait	MI:0496	TTC3 var1	9467	MI:1109	O60239	MI:1097	9606	prey	MI:0498	SH3BP5	0.1	164	377
7267	MI:1109	P53804	MI:1097	9606	bait	MI:0496	TTC3 var1	5080	MI:1109	P26367	MI:1097	9606	prey	MI:0498	PAX6-1	1.0	113	946
7267	MI:1109	P53804	MI:1097	9606	bait	MI:0496	TTC3 var1	4043	MI:1109	P30533	MI:1097	9606	prey	MI:0498	LRPAP1	0.1	2	872
7267	MI:1109	P53804	MI:1097	9606	bait	MI:0496	TTC3 var1	6597	MI:1109	P51532	MI:1097	9606	prey	MI:0498	SMARCA4	0.1	1520	1753	1895	2404
7267	MI:1109	P53804	MI:1097	9606	bait	MI:0496	TTC3 var1	23338	MI:1109	Q9NQC1	MI:1097	9606	prey	MI:0498	PHF15	0.1	896	1376
7267	MI:1109	P53804	MI:1097	9606	bait	MI:0496	TTC3 var1	6711	MI:1109	Q01082	MI:1097	9606	prey	MI:0498	SPTBN1 var1	1.0	1379	2170
7267	MI:1109	P53804	MI:1097	9606	bait	MI:0496	TTC3 var1	25793	MI:1109	Q9Y3I1	MI:1097	9606	prey	MI:0498	FBXO7	1.0E-13	371	872
7267	MI:1109	P53804	MI:1097	9606	bait	MI:0496	TTC3 var1	1147	MI:1109	O15111	MI:1097	9606	prey	MI:0498	CHUK	0.01	1241	2057
7267	MI:1109	P53804	MI:1097	9606	bait	MI:0496	TTC3 var1	535	MI:1109	Q93050	MI:1097	9606	prey	MI:0498	ATP6V0A1	0.1	218	1187
7267	MI:1109	P53804	MI:1097	9606	bait	MI:0496	TTC3 var1	123720	MI:1109	Q8TF30	MI:1097	9606	prey	MI:0498	WHAMM	0.01	1088	1503
7267	MI:1109	P53804	MI:1097	9606	bait	MI:0496	TTC3 var1	60412	MI:1109	Q96A65	MI:1097	9606	prey	MI:0498	SEC8 / EXOC4	0.1	635	1261
7267	MI:1109	P53804	MI:1097	9606	bait	MI:0496	TTC3 var1	3716	MI:1109	P23458	MI:1097	9606	prey	MI:0498	JAK1	0.01	2378	2846
7267	MI:1109	P53804	MI:1097	9606	bait	MI:0496	TTC3 var1	6709	MI:1109	Q13813	MI:1097	9606	prey	MI:0498	SPTAN1	1.0E-84	356	816
7267	MI:1109	P53804	MI:1097	9606	bait	MI:0496	TTC3 var1	23352	MI:1109	Q5T4S7	MI:1097	9606	prey	MI:0498	UBR4	1.0	8666	9183
53347	MI:1109	P57075	MI:1097	9606	bait	MI:0496	UBASH3A	5150	MI:1109	Q13946	MI:1097	9606	prey	MI:0498	PDE7A var1	1.0E-7	1256	1371
53347	MI:1109	P57075	MI:1097	9606	bait	MI:0496	UBASH3A	7547	MI:1109	O60481	MI:1097	9606	prey	MI:0498	ZIC3	0.1	719	1252
53347	MI:1109	P57075	MI:1097	9606	bait	MI:0496	UBASH3A	26127	MI:1109	Q9NVK5	MI:1097	9606	prey	MI:0498	FGFR1OP2	0.1	59	490
53347	MI:1109	P57075	MI:1097	9606	bait	MI:0496	UBASH3A	5202	MI:1109	Q9UHV9	MI:1097	9606	prey	MI:0498	PFDN2	0.1	0	307
53347	MI:1109	P57075	MI:1097	9606	bait	MI:0496	UBASH3A	57551	MI:1109	Q7L7X3	MI:1097	9606	prey	MI:0498	TAOK1	0.1	1121	1996
53347	MI:1109	P57075	MI:1097	9606	bait	MI:0496	UBASH3A	2670	MI:1109	P14136	MI:1097	9606	prey	MI:0498	GFAP	1.0E-19	218	273
53347	MI:1109	P57075	MI:1097	9606	bait	MI:0496	UBASH3A	4761	MI:1109	Q15784	MI:1097	9606	prey	MI:0498	NEUROD2	0.1	317	729
53347	MI:1109	P57075	MI:1097	9606	bait	MI:0496	UBASH3A	1739	MI:1109	Q12959	MI:1097	9606	prey	MI:0498	DLG1 var1	1.0E-10	1979	2552
53347	MI:1109	P57075	MI:1097	9606	bait	MI:0496	UBASH3A	6508	MI:1109	P48751	MI:1097	9606	prey	MI:0498	SLC4A3	0.1	677	1319
53347	MI:1109	P57075	MI:1097	9606	bait	MI:0496	UBASH3A	4528	MI:1109	P46199	MI:1097	9606	prey	MI:0498	MTIF2	1.0E-7	1757	2141
53347	MI:1109	P57075	MI:1097	9606	bait	MI:0496	UBASH3A	404093	MI:1109	Q9NWM3	MI:1097	9606	prey	MI:0498	CUEDC1	0.1	338	795
53347	MI:1109	P57075	MI:1097	9606	bait	MI:0496	UBASH3A	57213	MI:1109	Q5W111	MI:1097	9606	prey	MI:0498	C13orf1	0.01	305	591
53347	MI:1109	P57075	MI:1097	9606	bait	MI:0496	UBASH3A	6655	MI:1109	Q07890	MI:1097	9606	prey	MI:0498	SOS2	0.01	3167	3705
53347	MI:1109	P57075	MI:1097	9606	bait	MI:0496	UBASH3A	22926	MI:1109	P18850	MI:1097	9606	prey	MI:0498	ATF6	0.1	590	1103
53347	MI:1109	P57075	MI:1097	9606	bait	MI:0496	UBASH3A	6944	MI:1109	Q15906	MI:1097	9606	prey	MI:0498	VPS72	1.0E-5	476	850
53347	MI:1109	P57075	MI:1097	9606	bait	MI:0496	UBASH3A	83719	MI:1109	P61236	MI:1097	9606	prey	MI:0498	YPEL3	1.0E-13	269	360
53347	MI:1109	P57075	MI:1097	9606	bait	MI:0496	UBASH3A	10919	MI:1109	Q96KQ7	MI:1097	9606	prey	MI:0498	EHMT2	1.0E-5	2909	3633
53347	MI:1109	P57075	MI:1097	9606	bait	MI:0496	UBASH3A	51523	MI:1109	Q7LFL8	MI:1097	9606	prey	MI:0498	HSPC195	1.0	287	597
10600	MI:1109	Q9Y5T5	MI:1097	9606	bait	MI:0496	USP16	5080	MI:1109	P26367	MI:1097	9606	prey	MI:0498	PAX6-1	1.0	113	946
10600	MI:1109	Q9Y5T5	MI:1097	9606	bait	MI:0496	USP16	6304	MI:1109	Q01826	MI:1097	9606	prey	MI:0498	SATB1	0.1	1052	2292
10600	MI:1109	Q9Y5T5	MI:1097	9606	bait	MI:0496	USP16	22803	MI:1109	Q9H0D6	MI:1097	9606	prey	MI:0498	XRN2	0.1	74	416
29761	MI:1109	Q9UHP3	MI:1097	9606	bait	MI:0496	USP25	203068	MI:1109	P07437	MI:1097	9606	prey	MI:0498	TUBB	0.1	1004	1335
29761	MI:1109	Q9UHP3	MI:1097	9606	bait	MI:0496	USP25	2664	MI:1109	P31150	MI:1097	9606	prey	MI:0498	GDI1	1.0E-18	872	1237
29761	MI:1109	Q9UHP3	MI:1097	9606	bait	MI:0496	USP25	4675	MI:1109	Q99457	MI:1097	9606	prey	MI:0498	NAP1L3	1.0E-12	1040	1411
29761	MI:1109	Q9UHP3	MI:1097	9606	bait	MI:0496	USP25	6625	MI:1109	P08621	MI:1097	9606	prey	MI:0498	SNRP70 var1	10.0	110	462
29761	MI:1109	Q9UHP3	MI:1097	9606	bait	MI:0496	USP25	80351	MI:1109	Q9H2K2	MI:1097	9606	prey	MI:0498	TNKS2	1.0E-20	1412	1478
29761	MI:1109	Q9UHP3	MI:1097	9606	bait	MI:0496	USP25	5887	MI:1109	P54727	MI:1097	9606	prey	MI:0498	RAD23B	1.0E-18	0	306
29761	MI:1109	Q9UHP3	MI:1097	9606	bait	MI:0496	USP25	29761	MI:1109	Q9UHP3	MI:1097	9606	prey	MI:0498	USP25	1.0E-4	1214	1718
29761	MI:1109	Q9UHP3	MI:1097	9606	bait	MI:0496	USP25	9775	MI:1109	P38919	MI:1097	9606	prey	MI:0498	EIF4A3	0.1	314	986
29761	MI:1109	Q9UHP3	MI:1097	9606	bait	MI:0496	USP25	26156	MI:1109	O76021	MI:1097	9606	prey	MI:0498	RSL1D1	1.0E-7	50	720
29761	MI:1109	Q9UHP3	MI:1097	9606	bait	MI:0496	USP25	5080	MI:1109	P26367	MI:1097	9606	prey	MI:0498	PAX6-1	1.0	113	946
29761	MI:1109	Q9UHP3	MI:1097	9606	bait	MI:0496	USP25	25852	MI:1109	Q8IUR7	MI:1097	9606	prey	MI:0498	ARMC8	0.01	476	1980
29761	MI:1109	Q9UHP3	MI:1097	9606	bait	MI:0496	USP25	284371	MI:1109	Q6ZN19	MI:1097	9606	prey	MI:0498	ZNF841	0.1	971	1780
29761	MI:1109	Q9UHP3	MI:1097	9606	bait	MI:0496	USP25	11311	MI:1109	Q9NRW7	MI:1097	9606	prey	MI:0498	VPS45	0.01	737	1429
29761	MI:1109	Q9UHP3	MI:1097	9606	bait	MI:0496	USP25	8658	MI:1109	O95271	MI:1097	9606	prey	MI:0498	TNKS	1.0E-9	977	1642	1889	2731
29761	MI:1109	Q9UHP3	MI:1097	9606	bait	MI:0496	USP25	8565	MI:1109	P54577	MI:1097	9606	prey	MI:0498	YARS	1.0E-7	887	1452
29761	MI:1109	Q9UHP3	MI:1097	9606	bait	MI:0496	USP25	100529239	MI:1109	S4R435	MI:1097	9606	prey	MI:0498	RPS10-NUDT3	0.01	215	709
10785	MI:1109	P57081	MI:1097	9606	bait	MI:0496	WDR4	23613	MI:1109	Q9ULU4	MI:1097	9606	prey	MI:0498	ZMYND8	1.0E-5	2545	3316
10785	MI:1109	P57081	MI:1097	9606	bait	MI:0496	WDR4	93664	MI:1109	Q86UW7	MI:1097	9606	prey	MI:0498	CADPS2	0.01	2921	3891
10785	MI:1109	P57081	MI:1097	9606	bait	MI:0496	WDR4	10262	MI:1109	Q15427	MI:1097	9606	prey	MI:0498	SF3B4	1.0E-5	0	522
10785	MI:1109	P57081	MI:1097	9606	bait	MI:0496	WDR4	5080	MI:1109	P26367	MI:1097	9606	prey	MI:0498	PAX6-1	1.0	113	946
10785	MI:1109	P57081	MI:1097	9606	bait	MI:0496	WDR4	3122	MI:1109	P01903	MI:1097	9606	prey	MI:0498	HLA-DRA	0.1	32	378
10785	MI:1109	P57081	MI:1097	9606	bait	MI:0496	WDR4	5980	MI:1109	O60673	MI:1097	9606	prey	MI:0498	REV3L	0.1	5801	6358
10785	MI:1109	P57081	MI:1097	9606	bait	MI:0496	WDR4	9578	MI:1109	Q9Y5S2	MI:1097	9606	prey	MI:0498	CDC42BPB	0.01	1565	2433
10785	MI:1109	P57081	MI:1097	9606	bait	MI:0496	WDR4	10987	MI:1109	Q92905	MI:1097	9606	prey	MI:0498	COPS5	10.0	119	916
10785	MI:1109	P57081	MI:1097	9606	bait	MI:0496	WDR4	830	MI:1109	P47755	MI:1097	9606	prey	MI:0498	CAPZA2	1.0E-10	323	861
10785	MI:1109	P57081	MI:1097	9606	bait	MI:0496	WDR4	7637	MI:1109	P51523	MI:1097	9606	prey	MI:0498	ZNF84	0.1	0	561
10785	MI:1109	P57081	MI:1097	9606	bait	MI:0496	WDR4	7337	MI:1109	Q05086	MI:1097	9606	prey	MI:0498	UBE3A	0.1	236	460
