# Supplementary material for: Chr21 protein–protein interactions: enrichment in proteins involved in intellectual disability, autism, and late-onset Alzheimer’s disease
Source: Life Sci Alliance. 2022 Aug 1;5(12):e202101205. doi: 10.26508/lsa.202101205 (PMC9348576; doi:10.26508/lsa.202101205)
Supplement: Supplementary file 4 [file LSA-2021-01205_TableS4.xlsx]

## Sheet: Sheet1
Chromosome_21/Table2		Chromosome_21/Table10		Chromosome_21/Table11		Chromosome_21_plus_rebonds/Table2		Chromosome_21_plus_rebonds/Table10		Chromosome_21_plus_rebond/Table11
GeneID	Name	GeneID	Name	GeneID	Name	GeneID	Name	GeneID	Name	GeneID	Name
81	ACTN4	60	ACTB	20	ABCA2	81	ACTN4	60	ACTB	20	ABCA2
87	ACTN1	142	PARP1	429	ASCL1	87	ACTN1	142	PARP1	429	ASCL1
287	ANK2	191	AHCY	547	KIF1A	287	ANK2	191	AHCY	547	KIF1A
288	ANK3	287	ANK2	667	DST	288	ANK3	287	ANK2	667	DST
472	ATM	288	ANK3	1654	DDX3X	472	ATM	288	ANK3	1654	DDX3X
477	ATP1A2	443	ASPA	1739	DLG1	477	ATP1A2	443	ASPA	1739	DLG1
488	ATP2A2	477	ATP1A2	1742	DLG4	488	ATP2A2	477	ATP1A2	1742	DLG4
526	ATP6V1B2	488	ATP2A2	1759	DNM1	526	ATP6V1B2	488	ATP2A2	1759	DNM1
546	ATRX	546	ATRX	1917	EEF1A2	546	ATRX	546	ATRX	1917	EEF1A2
547	KIF1A	861	RUNX1	2802	GOLGA3	547	KIF1A	861	RUNX1	2195	FAT1
631	BFSP1	875	CBS	3035	HARS	631	BFSP1	875	CBS	2802	GOLGA3
667	DST	1778	DYNC1H1	3097	HIVEP2	667	DST	1499	CTNNB1	3035	HARS
815	CAMK2A	1859	DYRK1A	3340	NDST1	815	CAMK2A	1778	DYNC1H1	3097	HIVEP2
987	LRBA	1981	EIF4G1	3800	KIF5C	987	LRBA	1859	DYRK1A	3340	NDST1
1108	CHD4	2200	FBN1	3836	KPNA1	1108	CHD4	1981	EIF4G1	3800	KIF5C
1213	CLTC	2593	GAMT	4189	DNAJB9	1213	CLTC	2200	FBN1	3836	KPNA1
1487	CTBP1	2628	GATM	4289	MKLN1	1487	CTBP1	2316	FLNA	4128	MAOA
1508	CTSB	2664	GDI1	4644	MYO5A	1499	CTNNB1	2593	GAMT	4189	DNAJB9
1654	DDX3X	2670	GFAP	4849	CNOT3	1508	CTSB	2628	GATM	4289	MKLN1
1742	DLG4	3141	HLCS	5649	RELN	1654	DDX3X	2664	GDI1	4644	MYO5A
1759	DNM1	3423	IDS	5796	PTPRK	1742	DLG4	2670	GFAP	4849	CNOT3
1778	DYNC1H1	3785	KCNQ2	5927	KDM5A	1759	DNM1	3141	HLCS	5649	RELN
1786	DNMT1	4035	LRP1	6529	SLC6A1	1778	DYNC1H1	3423	IDS	5796	PTPRK
1795	DOCK3	4036	LRP2	6872	TAF1	1786	DNMT1	3785	KCNQ2	5927	KDM5A
1832	DSP	4643	MYO1E	7057	THBS1	1795	DOCK3	4035	LRP1	6529	SLC6A1
1859	DYRK1A	4929	NR4A2	7150	TOP1	1832	DSP	4036	LRP2	6872	TAF1
1917	EEF1A2	5080	PAX6	7204	TRIO	1859	DYRK1A	4643	MYO1E	7057	THBS1
1982	EIF4G2	5091	PC	7532	YWHAG	1917	EEF1A2	4929	NR4A2	7150	TOP1
3020	H3F3A	5116	PCNT	7812	CSDE1	1982	EIF4G2	5080	PAX6	7204	TRIO
3097	HIVEP2	5230	PGK1	8434	RECK	2316	FLNA	5091	PC	7532	YWHAG
3275	PRMT2	5354	PLP1	8554	PIAS1	3020	H3F3A	5116	PCNT	7812	CSDE1
3313	HSPA9	5428	POLG	8567	MADD	3097	HIVEP2	5230	PGK1	8434	RECK
3785	KCNQ2	6389	SDHA	8575	PRKRA	3275	PRMT2	5354	PLP1	8554	PIAS1
4036	LRP2	6597	SMARCA4	8924	HERC2	3313	HSPA9	5428	POLG	8567	MADD
4038	LRP4	6605	SMARCE1	9185	REPS2	3785	KCNQ2	6305	SBF1	8575	PRKRA
4253	MIA2	6654	SOS1	9267	CYTH1	3799	KIF5B	6389	SDHA	8924	HERC2
4643	MYO1E	6663	SOX10	9320	TRIP12	4036	LRP2	6597	SMARCA4	9185	REPS2
4848	CNOT2	6709	SPTAN1	9382	COG1	4038	LRP4	6605	SMARCE1	9267	CYTH1
4849	CNOT3	6812	STXBP1	9479	MAPK8IP1	4139	MARK1	6654	SOS1	9320	TRIP12
5178	PEG3	7102	TSPAN7	9578	CDC42BPB	4253	MIA2	6663	SOX10	9382	COG1
5310	PKD1	7249	TSC2	9639	ARHGEF10	4643	MYO1E	6709	SPTAN1	9479	MAPK8IP1
5532	PPP3CB	7319	UBE2A	9640	ZNF592	4848	CNOT2	6812	STXBP1	9578	CDC42BPB
5591	PRKDC	7337	UBE3A	9969	MED13	4849	CNOT3	7102	TSPAN7	9639	ARHGEF10
5786	PTPRA	7403	KDM6A	10129	FRY	5178	PEG3	7249	TSC2	9640	ZNF592
6091	ROBO1	7436	VLDLR	10256	CNKSR1	5310	PKD1	7319	UBE2A	9758	FRMPD4
6233	RPS27A	7531	YWHAE	10274	STAG1	5532	PPP3CB	7337	UBE3A	9821	RB1CC1
6498	SKIL	7915	ALDH5A1	10641	NPRL2	5591	PRKDC	7403	KDM6A	9969	MED13
6597	SMARCA4	8243	SMC1A	10765	KDM5B	5786	PTPRA	7436	VLDLR	10129	FRY
6616	SNAP25	8289	ARID1A	11113	CIT	6091	ROBO1	7531	YWHAE	10256	CNKSR1
6683	SPAST	8573	CASK	11188	NISCH	6233	RPS27A	7915	ALDH5A1	10274	STAG1
6709	SPTAN1	8813	DPM1	23001	WDFY3	6498	SKIL	8243	SMC1A	10641	NPRL2
6710	SPTB	8831	SYNGAP1	23036	ZNF292	6597	SMARCA4	8289	ARID1A	10765	KDM5B
6812	STXBP1	8898	MTMR2	23126	POGZ	6616	SNAP25	8573	CASK	11113	CIT
6872	TAF1	9839	ZEB2	23135	KDM6B	6683	SPAST	8813	DPM1	11188	NISCH
7189	TRAF6	10075	HUWE1	23389	MED13L	6709	SPTAN1	8831	SYNGAP1	23001	WDFY3
7204	TRIO	10564	ARFGEF2	25791	NGEF	6710	SPTB	8898	MTMR2	23036	ZNF292
7384	UQCRC1	22954	TRIM32	25831	HECTD1	6812	STXBP1	9839	ZEB2	23126	POGZ
7403	KDM6A	23040	MYT1L	26036	ZNF451	6830	SUPT6H	9901	SRGAP3	23135	KDM6B
7450	VWF	23096	IQSEC2	26960	NBEA	6872	TAF1	10075	HUWE1	23389	MED13L
7536	SF1	23339	VPS39	28981	IFT81	7189	TRAF6	10564	ARFGEF2	25791	NGEF
7692	ZNF133	23345	SYNE1	29979	UBQLN1	7204	TRIO	22954	TRIM32	25831	HECTD1
7703	PCGF2	23363	OBSL1	30000	TNPO2	7384	UQCRC1	23040	MYT1L	26036	ZNF451
8204	NRIP1	25836	NIPBL	51322	WAC	7403	KDM6A	23096	IQSEC2	26960	NBEA
8239	USP9X	26160	IFT172	51678	MPP6	7450	VWF	23339	VPS39	28981	IFT81
8243	SMC1A	54888	NSUN2	54014	BRWD1	7536	SF1	23345	SYNE1	29979	UBQLN1
8289	ARID1A	55703	POLR3B	54822	TRPM7	7692	ZNF133	23363	OBSL1	30000	TNPO2
8473	OGT	57728	WDR19	54934	KANSL2	7701	ZNF142	25836	NIPBL	51322	WAC
8553	BHLHE40	80184	CEP290	55118	CRTAC1	7703	PCGF2	26160	IFT172	51678	MPP6
8567	MADD	161742	SPRED1	55596	ZCCHC8	7728	ZNF175	54888	NSUN2	53371	NUP54
8573	CASK	347733	TUBB2B	55870	ASH1L	8204	NRIP1	55703	POLR3B	54014	BRWD1
8658	TNKS			56776	FMN2	8239	USP9X	57728	WDR19	54822	TRPM7
8831	SYNGAP1			57534	MIB1	8243	SMC1A	80184	CEP290	54934	KANSL2
8867	SYNJ1			64743	WDR13	8289	ARID1A	84342	COG8	55015	PRPF39
8897	MTMR3			80351	TNKS2	8473	OGT	85358	SHANK3	55118	CRTAC1
9049	AIP			81603	TRIM8	8553	BHLHE40	161742	SPRED1	55596	ZCCHC8
9112	MTA1			84181	CHD6	8567	MADD	347733	TUBB2B	55870	ASH1L
9202	ZMYM4			147929	ZNF565	8573	CASK			56776	FMN2
9229	DLGAP1			152006	RNF38	8658	TNKS			57534	MIB1
9320	TRIP12			170261	ZCCHC12	8831	SYNGAP1			64743	WDR13
9337	CNOT8			200894	ARL13B	8867	SYNJ1			80351	TNKS2
9578	CDC42BPB			254065	BRWD3	8884	SLC5A6			81603	TRIM8
9659	PDE4DIP					8897	MTMR3			84181	CHD6
9746	CLSTN3					9049	AIP			147929	ZNF565
9839	ZEB2					9112	MTA1			152006	RNF38
9869	SETDB1					9149	DYRK1B			170261	ZCCHC12
9969	MED13					9202	ZMYM4			200894	ARL13B
10075	HUWE1					9229	DLGAP1			254065	BRWD3
10129	FRY					9320	TRIP12
10168	ZNF197					9337	CNOT8
10274	STAG1					9578	CDC42BPB
10277	UBE4B					9659	PDE4DIP
10281	DSCR4					9746	CLSTN3
10576	CCT2					9839	ZEB2
10594	PRPF8					9869	SETDB1
11078	TRIOBP					9882	TBC1D4
11113	CIT					9969	MED13
11188	NISCH					10075	HUWE1
11196	SEC23IP					10129	FRY
22891	ZNF365					10168	ZNF197
22895	RPH3A					10274	STAG1
22907	DHX30					10277	UBE4B
23020	SNRNP200					10281	DSCR4
23077	MYCBP2					10576	CCT2
23113	CUL9					10594	PRPF8
23126	POGZ					11078	TRIOBP
23132	RAD54L2					11113	CIT
23265	EXOC7					11188	NISCH
23380	SRGAP2					11196	SEC23IP
23389	MED13L					22891	ZNF365
25831	HECTD1					22895	RPH3A
25836	NIPBL					22907	DHX30
26156	RSL1D1					23020	SNRNP200
26160	IFT172					23077	MYCBP2
27352	SGSM3					23113	CUL9
51322	WAC					23126	POGZ
51520	LARS					23132	RAD54L2
51678	MPP6					23139	MAST2
54014	BRWD1					23265	EXOC7
54557	SGTB					23380	SRGAP2
54798	DCHS2					23389	MED13L
54822	TRPM7					25831	HECTD1
55041	PLEKHB2					25836	NIPBL
55112	WDR60					26156	RSL1D1
55152	DALRD3					26160	IFT172
55259	CASC1					27352	SGSM3
55323	LARP6					51322	WAC
55622	TTC27					51520	LARS
56776	FMN2					51678	MPP6
56999	ADAMTS9					54014	BRWD1
57169	ZNFX1					54557	SGTB
57338	JPH3					54798	DCHS2
57728	WDR19					54822	TRPM7
58525	WIZ					55041	PLEKHB2
64101	LRRC4					55112	WDR60
64793	CEP85					55152	DALRD3
79158	GNPTAB					55259	CASC1
80254	CEP63					55323	LARP6
80351	TNKS2					55607	PPP1R9A
85363	TRIM5					55622	TTC27
114088	TRIM9					56776	FMN2
115752	DIS3L					56999	ADAMTS9
116987	AGAP1					57169	ZNFX1
152503	SH3D19					57338	JPH3
						57662	CAMSAP3
						57728	WDR19
						58525	WIZ
						64101	LRRC4
						64793	CEP85
						79158	GNPTAB
						80254	CEP63
						80351	TNKS2
						84376	HOOK3
						85363	TRIM5
						114088	TRIM9
						115752	DIS3L
						116987	AGAP1
						152503	SH3D19
