# Supplementary material for: Chr21 protein–protein interactions: enrichment in proteins involved in intellectual disability, autism, and late-onset Alzheimer’s disease
Source: Life Sci Alliance. 2022 Aug 1;5(12):e202101205. doi: 10.26508/lsa.202101205 (PMC9348576; doi:10.26508/lsa.202101205)
Supplement: Supplementary file 5 [file LSA-2021-01205_TableS5.xlsx]

## Sheet: Feuil1
VIOLET GO:0050767~Regulation of neurogenesis		ORANGE GO:0048812~Neuron projection morphogenesis		RED GO:0051962~Positive regulation of nervous system development		GREY GO:0045665~Negative regulation of neuron differentiation		PINK GO:0043632~Modification-dependent macromolecule catabolic process		GREEN GO:0022008~Neurogenesis
PPP3R1		APBB2		PPP3R1		APP		FBXO11		PPP3R1
APOE		APOE		APOE		ASCL1		USPSX		PPP3CB
ZMYND8		APP		ZMYND8		APOE		UBC		B4GAT1
SYNJ1		BAIAP2		SORBS1		RHOBTB3		BTBD1		RUNX1
ASCL1		CAPRIN1		ASCL1		VIM		CLU		EEF2
CPNE5		CLASP2		DSCAM		MAP4K4		DNAB2		ZMYND8
YWHAH		CNTNAP1		CPEN5		MIB1		STUB1		APOE
KALNR		CPNEB		APPB1		EXOC1		LNX1		S100B
KHDRBS1		DCLK1		KALRN		PTK2		DNAJB9		SORBS1
APBB1		DSCAM		FEZ1		GDI1		UPS2		PAK1
PTK2		FEZ1		MACF1		OLIG2		UBQLN2		PITHD1
OLIG2		KALRN		EXOC1		GFAP		PTK2		NARS
ZXOC1		KIF5A		OLIG2		YWHAH		UBQLN1		CLU
MACF1		KIF5C		NFE2L2				HNRNPK		UBC
SNAP25		NASP		CAPRIN1				HSPA1A		USPSX
NF189		NEPL		SCG3				HECTD1		DSCAM
NFE2L2		NRCAM		SHTN1				NFE2L2		CPNE5
MIB1		PPP3CB		TUBB3				RAD23B		MTMR10
MAGI2		PTK2		TIAM1				GDI1		STMN1
PTPRD		PTPRD		DSCAM				PSMA3		RAP1GAP
NSMF		RAK3		PTPRD				GIPC1		APP
TIAM1		RIPPLY3		MAGI2				VCP		APBB2
NRCAM		S100B		NRCAM				BTRC		TRAPPC1
SPTAN1		SHANK1						FAF1		DKK3
MAP4K4		SPAST						UBE2A		KALRN
SHTN1		SPTAN1						SPTAN1		KHDRBS1
PBX1		SPTBN1						USP9Y		VIM
RHOBTB3		SPTBN2						WAC		YWHAH
IMMT		SPTBN4						TTC3		ERBB3
			STMN1						HERC2	ARHGAP21
			TIAM1							SMARCE1
			TNK5							SPTBN4
			TUBB3							SPTBN2
			TUBE							DTNA
			UBC							KIF5C
			USPSX							SHANK1
			YWHAH							SPTNB2
										PTK2
										SPAST
										PTPRD
										PTPRK
										NAPA
										MAGI2
										MTPN
										HSP90AA1
										TIAM1
										NRCAM
										NSMF
										PSMG1
										SPTAN1
										NSMF
										MAP4K4
										RIPPLY3
										CAPPIN1
										PBX1
										PBX3
										RHOBTB3
										MACF
										RORB
										EHMT2
										NFE2L2
